# Supplementary material for: Autoantibody profile in sarcoidosis, analysis from the GRADS sarcoidosis cohort
Source: PLoS One. 2022 Oct 20;17(10):e0274381. doi: 10.1371/journal.pone.0274381 (PMC9584415; doi:10.1371/journal.pone.0274381)
Supplement: S1 Table — (XLSX) [file pone.0274381.s001.xlsx]

## Sheet: comparisons
	EPS vs NC					POS vs NC					POS vs EPS					(POS+EPS) vs NC
ID	NC_mean	EP_mean	logFC	P.Value	adj.P.Val	NC_mean	PS_mean	logFC	P.Value	adj.P.Val	EP_mean	PS_mean	logFC	P.Value	adj.P.Val	NC_mean	SO_mean	logFC	P.Value	adj.P.Val
Aggrecan	9.81109	9.62579	-0.375233	0.179596	0.338035	9.81109	9.23081	-0.580285	0.0442198	0.102359	9.62579	9.23081	-0.205053	0.456316	0.515196	9.81109	9.42254	-0.471408	0.0573647	0.168218
AGTR1	13.7263	13.9506	0.224453	0.374966	0.559137	13.7263	14.0425	0.316188	0.225092	0.315129	13.9506	14.0425	0.0917358	0.714053	0.757329	13.7263	13.9979	0.267479	0.232641	0.42116
Alpha Fodrin (SPTAN1)	8.84539	8.1026	-0.714591	0.000130396	0.00342289	8.84539	8.6384	-0.206993	0.276945	0.37281	8.1026	8.6384	0.507598	0.0055829	0.0136327	8.84539	8.3783	-0.476514	0.00420688	0.0368102
alpha-actinin	8.0092	8.45802	0.248989	0.503048	0.644147	8.0092	8.8692	0.860004	0.0251821	0.0695821	8.45802	8.8692	0.611015	0.103504	0.144906	8.0092	8.6696	0.535571	0.105633	0.252079
AQP4	16.1188	15.6236	-0.50965	0.00388004	0.0370367	16.1188	15.5645	-0.554376	0.00230172	0.0105078	15.6236	15.5645	-0.0447258	0.796089	0.819504	16.1188	15.5932	-0.530628	0.00070594	0.0105891
b2-glycoprotein I	14.15	13.9655	-0.179895	0.432799	0.597946	14.15	14.9686	0.818588	0.000588192	0.00475078	13.9655	14.9686	0.998483	1.41248e-05	0.000247183	14.15	14.4816	0.28842	0.167803	0.352386
b2-microglobulin	16.5129	16.3286	-0.178339	0.207321	0.36896	16.5129	16.1699	-0.343016	0.0188584	0.0582393	16.3286	16.1699	-0.164677	0.23917	0.317885	16.5129	16.2469	-0.255577	0.0421427	0.147499
BPI	13.3379	13.3026	-0.0263186	0.900712	0.941408	13.3379	13.8703	0.53242	0.014685	0.0497396	13.3026	13.8703	0.558739	0.00784133	0.0178987	13.3379	13.5948	0.235745	0.212258	0.397983
CENP-A	10.3379	10.0878	-0.240642	0.451574	0.610024	10.3379	10.9175	0.5796	0.0788439	0.1562	10.0878	10.9175	0.820242	0.00952225	0.0208299	10.3379	10.5147	0.144073	0.614122	0.796085
CENP-B	13.7553	13.7752	-0.0463813	0.860677	0.922154	13.7553	14.2172	0.461914	0.0902991	0.169804	13.7752	14.2172	0.508295	0.051824	0.0824473	13.7553	14.0027	0.192023	0.414595	0.588277
Chromatin	7.92763	8.78546	0.729936	0.00825297	0.0618973	7.92763	8.83354	0.905912	0.00149218	0.00783397	8.78546	8.83354	0.175976	0.51841	0.572979	7.92763	8.8102	0.812473	0.000934104	0.0110783
Collagen IV	9.7814	10.0924	0.265046	0.156857	0.311502	9.7814	10.4494	0.667957	0.000583639	0.00475078	10.0924	10.4494	0.402911	0.0289386	0.0523889	9.7814	10.2761	0.454022	0.0067562	0.0506715
Collagen V	11.9923	11.3173	-0.634984	0.013875	0.0766776	11.9923	12.2427	0.250399	0.344186	0.440726	11.3173	12.2427	0.885383	0.000517843	0.00226557	11.9923	11.7935	-0.219716	0.342999	0.53583
Collagen VI	8.02177	8.07956	-0.0203678	0.946666	0.965048	8.02177	6.97794	-1.04383	0.000960389	0.00593181	8.07956	6.97794	-1.02346	0.000713163	0.00288008	8.02177	7.51271	-0.500399	0.0686809	0.189917
complement C1q	14.7379	14.4524	-0.321458	0.0494446	0.140316	14.7379	14.241	-0.496862	0.00329852	0.0138538	14.4524	14.241	-0.175404	0.274777	0.347609	14.7379	14.3436	-0.403727	0.00554449	0.0447825
complement C3	11.3051	11.2717	-0.0684647	0.665473	0.767853	11.3051	11.403	0.0978286	0.54858	0.624548	11.2717	11.403	0.166293	0.287262	0.359078	11.3051	11.3393	0.00953128	0.945894	0.945894
complement C3a	7.42335	7.23698	-0.263351	0.242982	0.411501	7.42335	6.94945	-0.473903	0.0417422	0.099612	7.23698	6.94945	-0.210551	0.342652	0.413546	7.42335	7.08903	-0.362105	0.0705405	0.189917
complement C4	9.62152	10.1162	0.434341	0.0260409	0.100463	9.62152	10.3272	0.705662	0.000479027	0.00457253	10.1162	10.3272	0.271321	0.15775	0.215113	9.62152	10.2248	0.561598	0.00125	0.013125
complement C5	8.54655	9.09392	0.52439	0.0271257	0.100463	8.54655	8.99086	0.444315	0.0687031	0.141448	9.09392	8.99086	-0.0800758	0.731395	0.767965	8.54655	9.04089	0.486833	0.0205489	0.087982
complement C6	12.9983	13.1936	0.133696	0.600101	0.747609	12.9983	13.3688	0.37047	0.158856	0.241738	13.1936	13.3688	0.236774	0.348394	0.414107	12.9983	13.2837	0.24475	0.279246	0.48067
complement C7	9.56713	10.0434	0.356318	0.212793	0.372387	9.56713	10.5283	0.961122	0.0011886	0.0069335	10.0434	10.5283	0.604804	0.0322366	0.0573703	9.56713	10.2929	0.639987	0.0123528	0.0720577
complement C8	12.033	11.8353	-0.20114	0.340697	0.533928	12.033	12.383	0.349958	0.107875	0.189064	11.8353	12.383	0.551098	0.00847818	0.0189406	12.033	12.1171	0.0573395	0.761282	0.888242
complement C9	10.5101	10.4988	0.00923959	0.959952	0.969183	10.5101	10.6171	0.10702	0.572292	0.632533	10.4988	10.6171	0.0977806	0.590552	0.639257	10.5101	10.5597	0.0551013	0.735338	0.885526
CRP antigen	15.6922	15.1218	-0.588849	0.000999007	0.0174826	15.6922	14.9067	-0.785536	2.23419e-05	0.00046918	15.1218	14.9067	-0.196687	0.263879	0.338411	15.6922	15.0111	-0.681101	1.98243e-05	0.000520388
Cytochrome C	7.48872	7.38193	-0.184677	0.620366	0.748717	7.48872	8.46013	0.971415	0.0117823	0.0412379	7.38193	8.46013	1.15609	0.00186109	0.00564814	7.48872	7.93673	0.357561	0.285953	0.484275
dsDNA	10.4895	10.5036	0.0424407	0.880953	0.934345	10.4895	10.7861	0.296622	0.309778	0.406583	10.5036	10.7861	0.254181	0.36845	0.429858	10.4895	10.649	0.161659	0.519922	0.685531
EBNA1	21.175	20.5242	-0.716711	0.04474	0.138168	21.175	20.7066	-0.468461	0.201845	0.298503	20.5242	20.7066	0.24825	0.478915	0.534958	21.175	20.618	-0.600275	0.0576346	0.168218
Elastin	11.5774	11.6305	0.0726773	0.704443	0.786878	11.5774	12.3656	0.788107	7.87628e-05	0.00128792	11.6305	12.3656	0.71543	0.000182916	0.00120039	11.5774	12.0087	0.408233	0.0189399	0.0864647
Entaktin EDTA	13.8108	12.7806	-1.09349	3.92013e-08	4.11614e-06	13.8108	13.0945	-0.716371	0.000395718	0.00415504	12.7806	13.0945	0.377123	0.0501905	0.081077	13.8108	12.9421	-0.916613	2.15552e-07	1.13165e-05
Factor I	9.87382	9.0876	-1.30787	0.0640564	0.176998	9.87382	8.68448	-1.18935	0.101782	0.18426	9.0876	8.68448	0.118518	0.864927	0.873244	9.87382	8.88017	-1.25228	0.0452278	0.150042
Factor P	6.71148	7.55906	0.677078	0.0254255	0.100463	6.71148	6.9808	0.269318	0.386458	0.477076	7.55906	6.9808	-0.40776	0.170342	0.229307	6.71148	7.26151	0.485828	0.0704548	0.189917
FactorB	11.4337	11.3218	-0.121906	0.472385	0.627853	11.4337	11.7042	0.270461	0.122088	0.206763	11.3218	11.7042	0.392367	0.0266472	0.0510735	11.4337	11.5186	0.0621247	0.681592	0.851991
FactorH	11.772	11.9845	0.0914429	0.725036	0.801355	11.772	12.3106	0.538639	0.0448428	0.102359	11.9845	12.3106	0.447196	0.0833629	0.121781	11.772	12.1523	0.30119	0.193157	0.38267
Fibrinogen IV	14.8327	14.5763	-0.189235	0.38962	0.563759	14.8327	15.3363	0.5036	0.0266669	0.0717905	14.5763	15.3363	0.692836	0.00188271	0.00564814	14.8327	14.9674	0.135723	0.492307	0.671327
Fibrinogen S	15.9513	15.3663	-0.517623	0.0124493	0.075876	15.9513	16.1439	0.192587	0.364568	0.4612	15.3663	16.1439	0.71021	0.000662466	0.00278236	15.9513	15.7664	-0.184515	0.3211	0.526805
Fibronectin	10.7774	10.692	-0.242422	0.431519	0.597946	10.7774	11.3011	0.52374	0.0994117	0.183127	10.692	11.3011	0.766162	0.0120218	0.0257609	10.7774	11.0054	0.116929	0.671032	0.848895
GBM (disso)	9.69366	9.47571	-0.164015	0.648169	0.764693	9.69366	10.576	0.882329	0.0175929	0.0559774	9.47571	10.576	1.04634	0.00326327	0.00856608	9.69366	10.0419	0.326748	0.310957	0.518262
Gliadin (IgG)	13.3983	13.0752	-0.239206	0.378083	0.559137	13.3983	13.7441	0.345801	0.216192	0.310961	13.0752	13.7441	0.585007	0.028903	0.0523889	13.3983	13.4194	0.035178	0.884332	0.935731
Glycated Albumin	6.76575	6.33451	-0.465439	0.0167113	0.0835567	6.76575	7.18818	0.422423	0.0347602	0.0848796	6.33451	7.18818	0.887862	5.64663e-06	0.000119324	6.76575	6.77378	-0.0490084	0.781826	0.902107
GP2	10.6244	10.5812	-0.0684427	0.755095	0.825885	10.6244	11.2744	0.649929	0.00424986	0.0171629	10.5812	11.2744	0.718371	0.000984423	0.00356429	10.6244	10.9379	0.268493	0.174449	0.35916
Hemocyanin	6.97608	6.67754	-0.381651	0.196315	0.355398	6.97608	7.50411	0.528032	0.0828602	0.161117	6.67754	7.50411	0.909684	0.00186902	0.00564814	6.97608	7.10286	0.0450144	0.865085	0.935731
Heparan HSPG	12.7463	11.827	-0.954034	0.01209	0.075876	12.7463	13.1853	0.439016	0.260283	0.359602	11.827	13.1853	1.39305	0.000240592	0.00141804	12.7463	12.5259	-0.300657	0.379396	0.559389
Heparin	4.87195	3.55672	-1.54635	7.47716e-05	0.00261701	4.87195	3.53329	-1.33867	0.00083449	0.00584143	3.55672	3.53329	0.207683	0.584298	0.639076	4.87195	3.54466	-1.44894	2.84625e-05	0.000597713
Histone H1	13.7261	12.8227	-0.838838	0.00656565	0.0550246	13.7261	13.5079	-0.218279	0.489898	0.577969	12.8227	13.5079	0.620558	0.0413764	0.0689607	13.7261	13.1753	-0.547779	0.0457269	0.150042
Histone H2A	8.6838	8.76774	0.120671	0.640902	0.764693	8.6838	7.85106	-0.832744	0.00191114	0.00955572	8.76774	7.85106	-0.953415	0.000243092	0.00141804	8.6838	8.29605	-0.326506	0.163064	0.349423
Histone H2B	13.8033	13.4206	-0.335042	0.101391	0.234997	13.8033	14.255	0.45171	0.0322166	0.0825059	13.4206	14.255	0.786752	0.000122385	0.00091789	13.8033	13.8499	0.0339657	0.854189	0.935731
Histone H3	11.8897	12.0368	0.160554	0.397868	0.564542	11.8897	12.7859	0.89621	6.33149e-06	0.000166202	12.0368	12.7859	0.735656	0.000104137	0.000907267	11.8897	12.4223	0.505596	0.00347686	0.0331882
Histone H4	9.97928	10.2728	0.329216	0.111175	0.24062	9.97928	11.0778	1.09852	3.9458e-07	1.38103e-05	10.2728	11.0778	0.769302	0.000181837	0.00120039	9.97928	10.687	0.69004	0.00024988	0.0043729
Histone-total	12.6611	12.2027	-0.495961	0.0201409	0.0920843	12.6611	12.9276	0.266473	0.223967	0.315129	12.2027	12.9276	0.762434	0.000346482	0.00165367	12.6611	12.5757	-0.138359	0.471079	0.659511
Intrinsic Factor	16.2652	16.0722	-0.237276	0.330336	0.525535	16.2652	16.4432	0.177929	0.47825	0.570639	16.0722	16.4432	0.415205	0.0840032	0.121781	16.2652	16.2631	-0.0425337	0.844316	0.935731
Jo-1	15.2399	15.2039	0.00093505	0.995976	0.995976	15.2399	15.8148	0.574846	0.00278591	0.0121884	15.2039	15.8148	0.573911	0.00203379	0.00577156	15.2399	15.5182	0.270115	0.105606	0.252079
KU (P70/P80)	12.3882	12.5669	0.205297	0.285597	0.461349	12.3882	12.9988	0.610557	0.00217794	0.0103947	12.5669	12.9988	0.40526	0.0339944	0.0577262	12.3882	12.7892	0.395375	0.0214646	0.087982
La/SSB	13.7452	14.2922	0.469755	0.0484026	0.140316	13.7452	14.7161	0.970952	8.58613e-05	0.00128792	14.2922	14.7161	0.501197	0.034086	0.0577262	13.7452	14.5103	0.70483	0.000949568	0.0110783
Laminin	9.90019	8.78237	-1.16167	0.0130073	0.075876	9.90019	9.88415	-0.0160418	0.973307	0.982665	8.78237	9.88415	1.14563	0.0134258	0.0281941	9.90019	9.3493	-0.624341	0.13396	0.299273
LC1	14.7202	14.585	-0.237549	0.364048	0.555896	14.7202	15.4281	0.70789	0.00892726	0.0323228	14.585	15.4281	0.945439	0.000278199	0.00153742	14.7202	15.0188	0.205887	0.383581	0.559389
LKM1	8.84006	8.97735	0.198029	0.276106	0.452987	8.84006	9.44055	0.600491	0.00144509	0.00783397	8.97735	9.44055	0.402463	0.0259189	0.0510735	8.84006	9.2157	0.386794	0.0174775	0.085759
LPS	13.3352	13.1282	-0.147624	0.68264	0.770722	13.3352	13.5845	0.24929	0.502631	0.586403	13.1282	13.5845	0.396914	0.264283	0.338411	13.3352	13.363	0.0385388	0.904178	0.935731
M2	12.0207	11.8765	-0.184376	0.365303	0.555896	12.0207	12.1401	0.119412	0.568946	0.632533	11.8765	12.1401	0.303788	0.131174	0.181228	12.0207	12.0121	-0.0418916	0.816794	0.922187
Matrigel	15.3161	14.172	-1.22673	0.00027856	0.00584975	15.3161	15.1301	-0.186086	0.58874	0.643934	14.172	15.1301	1.04065	0.00182709	0.00564814	15.3161	14.665	-0.738642	0.0143047	0.0790525
MDA5	11.5163	10.8858	-0.518684	0.0774065	0.197369	11.5163	11.9329	0.416598	0.167994	0.251991	10.8858	11.9329	0.935282	0.00138538	0.00484882	11.5163	11.4246	-0.0800118	0.76135	0.888242
Mi-2	8.70395	9.10915	0.37516	0.102951	0.234997	8.70395	9.27849	0.574538	0.0155472	0.0510142	9.10915	9.27849	0.199378	0.377763	0.435881	8.70395	9.19629	0.468674	0.021786	0.087982
Mitochondrial antige	12.2505	12.5945	0.213466	0.391947	0.563759	12.2505	13.2315	0.980957	0.000155967	0.00181962	12.5945	13.2315	0.767491	0.00195523	0.00570276	12.2505	12.9223	0.57344	0.0107877	0.0666296
MPO	11.9805	11.8964	-0.184348	0.275829	0.452987	11.9805	12.0837	0.103237	0.553171	0.624548	11.8964	12.0837	0.287585	0.0846668	0.121781	11.9805	11.9928	-0.0494631	0.742155	0.885526
Muscarinic receptor	14.9718	13.8213	-0.922687	0.0673664	0.181371	14.9718	14.209	-0.76275	0.141617	0.218673	13.8213	14.209	0.159937	0.746822	0.776399	14.9718	14.0208	-0.847672	0.0576746	0.168218
Myelin basic protein	7.76027	7.87134	0.10458	0.663759	0.767853	7.76027	9.97647	2.2162	2.49821e-17	2.62312e-15	7.87134	9.97647	2.11162	3.7804e-17	3.96942e-15	7.76027	8.95456	1.09498	5.39899e-06	0.000188965
Myosin	15.3235	14.9764	-0.363839	0.0434322	0.138168	15.3235	15.5118	0.18827	0.309071	0.406583	14.9764	15.5118	0.552108	0.00216289	0.00582317	15.3235	15.2519	-0.104885	0.515764	0.685531
Nucleolin	11.6448	11.9834	0.310942	0.180286	0.338035	11.6448	12.4631	0.818297	0.000676176	0.00507132	11.9834	12.4631	0.507355	0.027299	0.0511856	11.6448	12.2302	0.548905	0.00824354	0.0577048
Nucleosome antigen	12.5069	12.1375	-0.412864	0.026221	0.100463	12.5069	12.856	0.349051	0.0676573	0.141448	12.1375	12.856	0.761915	3.71691e-05	0.000433639	12.5069	12.5072	-0.0555058	0.741243	0.885526
PCNA	14.863	14.6766	-0.083643	0.675134	0.770534	14.863	15.2252	0.36223	0.078623	0.1562	14.6766	15.2252	0.445873	0.0245132	0.0494979	14.863	14.9589	0.125483	0.481065	0.66463
Peroxiredoxin 1	14.0677	14.2079	0.115479	0.515515	0.652158	14.0677	14.3464	0.278709	0.128025	0.210041	14.2079	14.3464	0.16323	0.351005	0.414107	14.0677	14.2792	0.192038	0.222946	0.410691
PL-12	12.1515	12.0977	-0.135199	0.605207	0.747609	12.1515	12.7735	0.621998	0.0214061	0.0632295	12.0977	12.7735	0.757197	0.00379064	0.00970773	12.1515	12.4455	0.219947	0.348504	0.53583
PL-7	15.8202	15.5448	-0.341435	0.105377	0.235418	15.8202	15.8191	-0.00103106	0.996204	0.996204	15.5448	15.8191	0.340404	0.10193	0.144631	15.8202	15.6859	-0.181777	0.331492	0.527374
PM/Scl-100	9.18183	8.85822	-0.261756	0.195547	0.355398	9.18183	9.65311	0.471279	0.023992	0.0680855	8.85822	9.65311	0.733035	0.000319667	0.00165367	9.18183	9.26724	0.0820569	0.652899	0.836029
PM/Scl-75	6.11158	5.0838	-1.12214	0.00316716	0.0350917	6.11158	6.45548	0.343909	0.376921	0.471151	5.0838	6.45548	1.46605	0.000112328	0.000907267	6.11158	5.78962	-0.434526	0.204517	0.390442
POLB	16.1556	16.2719	-0.0299549	0.914511	0.941408	16.1556	15.4933	-0.662335	0.0216787	0.0632295	16.2719	15.4933	-0.632381	0.0233569	0.0480877	16.1556	15.8713	-0.326558	0.190177	0.38267
PR3	5.53102	6.11855	0.44881	0.0778281	0.197369	5.53102	6.11007	0.579046	0.0273488	0.0717905	6.11855	6.11007	0.130237	0.604813	0.648014	5.53102	6.11418	0.509894	0.0238861	0.0928903
Proteoglycan	8.25562	7.80234	-0.722419	0.037974	0.132909	8.25562	9.01519	0.759577	0.0341271	0.0848796	7.80234	9.01519	1.482	2.08505e-05	0.000312757	8.25562	8.42643	-0.0273238	0.931028	0.93998
Prothrombin protien	6.77165	6.69405	-0.14775	0.482872	0.633769	6.77165	7.38162	0.609972	0.00514767	0.0200187	6.69405	7.38162	0.757722	0.000343451	0.00165367	6.77165	7.04785	0.207642	0.275006	0.48067
Ribo phasphoprotein P0	9.68311	9.17423	-0.490436	0.0789475	0.197369	9.68311	10.1068	0.423687	0.140238	0.218673	9.17423	10.1068	0.914123	0.000956182	0.00356429	9.68311	9.6541	-0.0616879	0.805572	0.919403
Ribo phasphoprotein P1	10.3876	10.2227	-0.242566	0.169794	0.330155	10.3876	10.6957	0.308151	0.0905622	0.169804	10.2227	10.6957	0.550717	0.00164872	0.00558439	10.3876	10.4661	0.0157348	0.920953	0.938835
Ribo phasphoprotein P2	11.8249	11.0182	-0.807197	0.00334206	0.0350917	11.8249	11.6195	-0.205393	0.465669	0.562014	11.0182	11.6195	0.601804	0.0267528	0.0510735	11.8249	11.3276	-0.524935	0.0318451	0.115301
Ro-52/SSA	14.7361	14.037	-0.697218	0.0012883	0.0193245	14.7361	14.8787	0.142654	0.519348	0.599247	14.037	14.8787	0.839872	9.90376e-05	0.000907267	14.7361	14.4701	-0.303296	0.120012	0.27394
Ro-60/SSA	12.0417	11.037	-1.01655	1.98268e-05	0.0010409	12.0417	12.0123	-0.029364	0.90341	0.920951	11.037	12.0123	0.987183	3.11454e-05	0.000408783	12.0417	11.5389	-0.553532	0.00993125	0.0651738
Scl-70	14.5264	14.0788	-0.473801	0.048857	0.140316	14.5264	14.9903	0.46389	0.061005	0.133448	14.0788	14.9903	0.937691	9.71076e-05	0.000907267	14.5264	14.5478	-0.0339991	0.875654	0.935731
Sm	12.7531	13.2065	0.359357	0.136102	0.28021	12.7531	13.1245	0.371412	0.134664	0.214238	13.2065	13.1245	0.0120553	0.959376	0.959376	12.7531	13.1643	0.365011	0.0873945	0.223815
Sm/RNP	9.35115	9.10917	-0.358644	0.112289	0.24062	9.35115	9.61051	0.259364	0.264289	0.360394	9.10917	9.61051	0.618007	0.00586449	0.0139948	9.35115	9.36714	-0.0687817	0.733327	0.885526
SmD	10.6883	10.6045	-0.192083	0.499809	0.644147	10.6883	10.4367	-0.251628	0.390748	0.477076	10.6045	10.4367	-0.0595448	0.832269	0.84843	10.6883	10.5181	-0.220011	0.382704	0.559389
SmD1	12.7497	12.2668	-0.548021	0.0153327	0.0804967	12.7497	12.6743	-0.0753786	0.744986	0.777438	12.2668	12.6743	0.472643	0.0336551	0.0577262	12.7497	12.4765	-0.326339	0.104422	0.252079
SmD2	11.5881	11.7494	-0.0315152	0.912208	0.941408	11.5881	12.1292	0.541063	0.0667196	0.141448	11.7494	12.1292	0.572578	0.0426461	0.0699663	11.5881	11.9448	0.237039	0.352117	0.53583
SmD3	9.16866	8.80791	-0.42809	0.0232497	0.100463	9.16866	9.08924	-0.0794168	0.681532	0.730213	8.80791	9.08924	0.348673	0.0621069	0.0973317	9.16866	8.95267	-0.264553	0.114397	0.266927
SRP54	11.1552	11.3124	0.1076	0.616843	0.748717	11.1552	12.0159	0.860749	0.000120918	0.00158704	11.3124	12.0159	0.753149	0.000428371	0.00195561	11.1552	11.6744	0.460847	0.0179686	0.085759
ssDNA	16.272	15.7226	-0.47726	0.04395	0.138168	16.272	16.0277	-0.244248	0.315603	0.409115	15.7226	16.0277	0.233012	0.324432	0.398214	16.272	15.8796	-0.367971	0.079552	0.208824
ssRNA	7.05772	6.43289	-0.694858	0.124124	0.260661	7.05772	7.13455	0.07683	0.868627	0.894175	6.43289	7.13455	0.771688	0.0837952	0.121781	7.05772	6.79394	-0.332916	0.406696	0.584974
T1F1 GAMMA	13.1767	12.6761	-0.541394	0.0101917	0.071342	13.1767	12.8382	-0.338432	0.117676	0.202557	12.6761	12.8382	0.202961	0.326156	0.398214	13.1767	12.7595	-0.446199	0.0168483	0.085759
Thyroglobulin	14.0277	13.4354	-0.610798	0.00681258	0.0550246	14.0277	14.102	0.0743268	0.747821	0.777438	13.4354	14.102	0.685125	0.00209187	0.00578017	14.0277	13.7784	-0.289456	0.151643	0.331719
TNFa	9.37296	9.70278	0.33155	0.157234	0.311502	9.37296	9.28176	-0.0912021	0.705152	0.747889	9.70278	9.28176	-0.422752	0.0688708	0.106345	9.37296	9.48614	0.133268	0.522309	0.685531
Topoisomerase I	14.1451	14.3307	0.155133	0.453161	0.610024	14.1451	14.8576	0.712441	0.0009028	0.00592463	14.3307	14.8576	0.557308	0.0068119	0.0158944	14.1451	14.6018	0.416525	0.024942	0.0935324
TPO	14.1657	14.3743	0.0541307	0.819626	0.887224	14.1657	14.6311	0.465359	0.0576157	0.128716	14.3743	14.6311	0.411228	0.0804487	0.121781	14.1657	14.5064	0.247008	0.242469	0.431513
TTG	16.4008	16.1465	-0.266236	0.0930911	0.224847	16.4008	16.6631	0.262314	0.108037	0.189064	16.1465	16.6631	0.52855	0.000905488	0.00352134	16.4008	16.4123	-0.018332	0.897638	0.935731
U1-snRNP-68	6.43782	5.92378	-0.569657	0.0201708	0.0920843	6.43782	7.13756	0.699742	0.00566591	0.0212472	5.92378	7.13756	1.2694	5.0018e-07	1.75063e-05	6.43782	6.54835	0.0257244	0.908995	0.935731
U1-snRNP-A	14.1862	13.8261	-0.319092	0.236102	0.406405	14.1862	14.6087	0.422508	0.127906	0.210041	13.8261	14.6087	0.741601	0.00556679	0.0136327	14.1862	14.2288	0.0287381	0.905057	0.935731
U1-snRNP-BB	12.2636	11.918	-0.373695	0.0942214	0.224847	12.2636	12.1474	-0.116174	0.612705	0.663238	11.918	12.1474	0.257521	0.243789	0.319974	12.2636	12.036	-0.252911	0.201282	0.390442
U1-snRNP-C	11.9257	11.3483	-0.601755	0.00247052	0.0324256	11.9257	12.233	0.307237	0.131383	0.212234	11.3483	12.233	0.908992	5.68209e-06	0.000119324	11.9257	11.8035	-0.175414	0.331322	0.527374
Vimentin	9.31641	9.74622	0.489042	0.0277469	0.100463	9.31641	11.3024	1.986	1.38541e-16	7.27341e-15	9.74622	11.3024	1.49696	3.26086e-11	1.71195e-09	9.31641	10.547	1.19115	2.75512e-08	2.89288e-06
Vitronectin	14.9352	14.0243	-0.759778	0.0411114	0.138168	14.9352	14.4613	-0.473955	0.215071	0.310961	14.0243	14.4613	0.285823	0.433957	0.495276	14.9352	14.2492	-0.62572	0.057497	0.168218

## Sheet: DEP_list
	EPS vs NC							POS vs NC							POS vs EPS							(POS+EPS) vs NC
ID	NC_mean	EP_mean	logFC	P.Value	adj.P.Val		ID	NC_mean	PS_mean	logFC	P.Value	adj.P.Val		ID	EP_mean	PS_mean	logFC	P.Value	adj.P.Val		ID	NC_mean	SO_mean	logFC	P.Value	adj.P.Val
Heparin	4.87195	3.55672	-1.54635	7.47716e-05	0.00261701		Myelin basic protein	7.76027	9.97647	2.2162	2.49821e-17	2.62312e-15		Myelin basic protein	7.87134	9.97647	2.11162	3.7804e-17	3.96942e-15		Vimentin	9.31641	10.547	1.19115	2.75512e-08	2.89288e-06
Matrigel	15.3161	14.172	-1.22673	0.00027856	0.00584975		Vimentin	9.31641	11.3024	1.986	1.38541e-16	7.27341e-15		Vimentin	9.74622	11.3024	1.49696	3.26086e-11	1.71195e-09		Myelin basic protein	7.76027	8.95456	1.09498	5.39899e-06	0.000188965
PM/Scl-75	6.11158	5.0838	-1.12214	0.00316716	0.0350917		Histone H4	9.97928	11.0778	1.09852	3.9458e-07	1.38103e-05		Proteoglycan	7.80234	9.01519	1.482	2.08505e-05	0.000312757		Chromatin	7.92763	8.8102	0.812473	0.000934104	0.0110783
Entaktin EDTA	13.8108	12.7806	-1.09349	3.92013e-08	4.11614e-06		Mitochondrial antige	12.2505	13.2315	0.980957	0.000155967	0.00181962		PM/Scl-75	5.0838	6.45548	1.46605	0.000112328	0.000907267		La/SSB	13.7452	14.5103	0.70483	0.000949568	0.0110783
Ro-60/SSA	12.0417	11.037	-1.01655	1.98268e-05	0.0010409		Cytochrome C	7.48872	8.46013	0.971415	0.0117823	0.0412379		Heparan HSPG	11.827	13.1853	1.39305	0.000240592	0.00141804		Histone H4	9.97928	10.687	0.69004	0.00024988	0.0043729
Ribo phasphoprotein P2	11.8249	11.0182	-0.807197	0.00334206	0.0350917		La/SSB	13.7452	14.7161	0.970952	8.58613e-05	0.00128792		U1-snRNP-68	5.92378	7.13756	1.2694	5.0018e-07	1.75063e-05		CRP antigen	15.6922	15.0111	-0.681101	1.98243e-05	0.000520388
Alpha Fodrin (SPTAN1)	8.84539	8.1026	-0.714591	0.000130396	0.00342289		complement C7	9.56713	10.5283	0.961122	0.0011886	0.0069335		Cytochrome C	7.38193	8.46013	1.15609	0.00186109	0.00564814		Entaktin EDTA	13.8108	12.9421	-0.916613	2.15552e-07	1.13165e-05
Ro-52/SSA	14.7361	14.037	-0.697218	0.0012883	0.0193245		Chromatin	7.92763	8.83354	0.905912	0.00149218	0.00783397		Laminin	8.78237	9.88415	1.14563	0.0134258	0.0281941		Heparin	4.87195	3.54466	-1.44894	2.84625e-05	0.000597713
U1-snRNP-C	11.9257	11.3483	-0.601755	0.00247052	0.0324256		Histone H3	11.8897	12.7859	0.89621	6.33149e-06	0.000166202		GBM (disso)	9.47571	10.576	1.04634	0.00326327	0.00856608
CRP antigen	15.6922	15.1218	-0.588849	0.000999007	0.0174826		SRP54	11.1552	12.0159	0.860749	0.000120918	0.00158704		Matrigel	14.172	15.1301	1.04065	0.00182709	0.00564814
							b2-glycoprotein I	14.15	14.9686	0.818588	0.000588192	0.00475078		b2-glycoprotein I	13.9655	14.9686	0.998483	1.41248e-05	0.000247183
							Nucleolin	11.6448	12.4631	0.818297	0.000676176	0.00507132		Ro-60/SSA	11.037	12.0123	0.987183	3.11454e-05	0.000408783
							Elastin	11.5774	12.3656	0.788107	7.87628e-05	0.00128792		LC1	14.585	15.4281	0.945439	0.000278199	0.00153742
							Topoisomerase I	14.1451	14.8576	0.712441	0.0009028	0.00592463		Scl-70	14.0788	14.9903	0.937691	9.71076e-05	0.000907267
							LC1	14.7202	15.4281	0.70789	0.00892726	0.0323228		MDA5	10.8858	11.9329	0.935282	0.00138538	0.00484882
							complement C4	9.62152	10.3272	0.705662	0.000479027	0.00457253		Ribo phasphoprotein P0	9.17423	10.1068	0.914123	0.000956182	0.00356429
							U1-snRNP-68	6.43782	7.13756	0.699742	0.00566591	0.0212472		Hemocyanin	6.67754	7.50411	0.909684	0.00186902	0.00564814
							Collagen IV	9.7814	10.4494	0.667957	0.000583639	0.00475078		U1-snRNP-C	11.3483	12.233	0.908992	5.68209e-06	0.000119324
							GP2	10.6244	11.2744	0.649929	0.00424986	0.0171629		Glycated Albumin	6.33451	7.18818	0.887862	5.64663e-06	0.000119324
							KU (P70/P80)	12.3882	12.9988	0.610557	0.00217794	0.0103947		Collagen V	11.3173	12.2427	0.885383	0.000517843	0.00226557
							Prothrombin protien	6.77165	7.38162	0.609972	0.00514767	0.0200187		Ro-52/SSA	14.037	14.8787	0.839872	9.90376e-05	0.000907267
							LKM1	8.84006	9.44055	0.600491	0.00144509	0.00783397		CENP-A	10.0878	10.9175	0.820242	0.00952225	0.0208299
							Entaktin EDTA	13.8108	13.0945	-0.716371	0.000395718	0.00415504		Histone H2B	13.4206	14.255	0.786752	0.000122385	0.00091789
							CRP antigen	15.6922	14.9067	-0.785536	2.23419e-05	0.00046918		Histone H4	10.2728	11.0778	0.769302	0.000181837	0.00120039
							Histone H2A	8.6838	7.85106	-0.832744	0.00191114	0.00955572		Mitochondrial antige	12.5945	13.2315	0.767491	0.00195523	0.00570276
							Collagen VI	8.02177	6.97794	-1.04383	0.000960389	0.00593181		Fibronectin	10.692	11.3011	0.766162	0.0120218	0.0257609
							Heparin	4.87195	3.53329	-1.33867	0.00083449	0.00584143		Histone-total	12.2027	12.9276	0.762434	0.000346482	0.00165367
														Nucleosome antigen	12.1375	12.856	0.761915	3.71691e-05	0.000433639
														Prothrombin protien	6.69405	7.38162	0.757722	0.000343451	0.00165367
														PL-12	12.0977	12.7735	0.757197	0.00379064	0.00970773
														SRP54	11.3124	12.0159	0.753149	0.000428371	0.00195561
														U1-snRNP-A	13.8261	14.6087	0.741601	0.00556679	0.0136327
														Histone H3	12.0368	12.7859	0.735656	0.000104137	0.000907267
														PM/Scl-100	8.85822	9.65311	0.733035	0.000319667	0.00165367
														GP2	10.5812	11.2744	0.718371	0.000984423	0.00356429
														Elastin	11.6305	12.3656	0.71543	0.000182916	0.00120039
														Fibrinogen S	15.3663	16.1439	0.71021	0.000662466	0.00278236
														Fibrinogen IV	14.5763	15.3363	0.692836	0.00188271	0.00564814
														Thyroglobulin	13.4354	14.102	0.685125	0.00209187	0.00578017
														Sm/RNP	9.10917	9.61051	0.618007	0.00586449	0.0139948
														POLB	16.2719	15.4933	-0.632381	0.0233569	0.0480877
														Histone H2A	8.76774	7.85106	-0.953415	0.000243092	0.00141804
														Collagen VI	8.07956	6.97794	-1.02346	0.000713163	0.00288008

## Sheet: sup table 2
	Sarcoidosis vs Normal Control
ID	NC_mean	SO_mean	logFC	P.Value	adj.P.Val
Vimentin	9.31641	10.547	1.19115	2.75512e-08	2.89288e-06
Myelin basic protein	7.76027	8.95456	1.09498	5.39899e-06	0.000188965
Chromatin	7.92763	8.8102	0.812473	0.000934104	0.0110783
La/SSB	13.7452	14.5103	0.70483	0.000949568	0.0110783
Histone H4	9.97928	10.687	0.69004	0.00024988	0.0043729
	POS vs NC
ID	NC_mean	PS_mean	logFC	P.Value	adj.P.Val
Myelin basic protein	7.76027	9.97647	2.2162	2.49821e-17	2.62312e-15
Vimentin	9.31641	11.3024	1.986	1.38541e-16	7.27341e-15
Histone H4	9.97928	11.0778	1.09852	3.9458e-07	1.38103e-05
Mitochondrial antige	12.2505	13.2315	0.980957	0.000155967	0.00181962
Cytochrome C	7.48872	8.46013	0.971415	0.0117823	0.0412379
La/SSB	13.7452	14.7161	0.970952	8.58613e-05	0.00128792
complement C7	9.56713	10.5283	0.961122	0.0011886	0.0069335
Chromatin	7.92763	8.83354	0.905912	0.00149218	0.00783397
Histone H3	11.8897	12.7859	0.89621	6.33149e-06	0.000166202
SRP54	11.1552	12.0159	0.860749	0.000120918	0.00158704
b2-glycoprotein I	14.15	14.9686	0.818588	0.000588192	0.00475078
Nucleolin	11.6448	12.4631	0.818297	0.000676176	0.00507132
Elastin	11.5774	12.3656	0.788107	7.87628e-05	0.00128792
Topoisomerase I	14.1451	14.8576	0.712441	0.0009028	0.00592463
LC1	14.7202	15.4281	0.70789	0.00892726	0.0323228
complement C4	9.62152	10.3272	0.705662	0.000479027	0.00457253
U1-snRNP-68	6.43782	7.13756	0.699742	0.00566591	0.0212472
Collagen IV	9.7814	10.4494	0.667957	0.000583639	0.00475078
GP2	10.6244	11.2744	0.649929	0.00424986	0.0171629
KU (P70/P80)	12.3882	12.9988	0.610557	0.00217794	0.0103947
Prothrombin protien	6.77165	7.38162	0.609972	0.00514767	0.0200187
LKM1	8.84006	9.44055	0.600491	0.00144509	0.00783397
	POS vs EPS
ID	EP_mean	PS_mean	logFC	P.Value	adj.P.Val
Myelin basic protein	7.87134	9.97647	2.11162	3.7804e-17	3.96942e-15
Vimentin	9.74622	11.3024	1.49696	3.26086e-11	1.71195e-09
Proteoglycan	7.80234	9.01519	1.482	2.08505e-05	0.000312757
PM/Scl-75	5.0838	6.45548	1.46605	0.000112328	0.000907267
Heparan HSPG	11.827	13.1853	1.39305	0.000240592	0.00141804
U1-snRNP-68	5.92378	7.13756	1.2694	5.0018e-07	1.75063e-05
Cytochrome C	7.38193	8.46013	1.15609	0.00186109	0.00564814
Laminin	8.78237	9.88415	1.14563	0.0134258	0.0281941
GBM (disso)	9.47571	10.576	1.04634	0.00326327	0.00856608
Matrigel	14.172	15.1301	1.04065	0.00182709	0.00564814
b2-glycoprotein I	13.9655	14.9686	0.998483	1.41248e-05	0.000247183
Ro-60/SSA	11.037	12.0123	0.987183	3.11454e-05	0.000408783
LC1	14.585	15.4281	0.945439	0.000278199	0.00153742
Scl-70	14.0788	14.9903	0.937691	9.71076e-05	0.000907267
MDA5	10.8858	11.9329	0.935282	0.00138538	0.00484882
Ribo phasphoprotein P0	9.17423	10.1068	0.914123	0.000956182	0.00356429
Hemocyanin	6.67754	7.50411	0.909684	0.00186902	0.00564814
U1-snRNP-C	11.3483	12.233	0.908992	5.68209e-06	0.000119324
Glycated Albumin	6.33451	7.18818	0.887862	5.64663e-06	0.000119324
Collagen V	11.3173	12.2427	0.885383	0.000517843	0.00226557
Ro-52/SSA	14.037	14.8787	0.839872	9.90376e-05	0.000907267
CENP-A	10.0878	10.9175	0.820242	0.00952225	0.0208299
Histone H2B	13.4206	14.255	0.786752	0.000122385	0.00091789
Histone H4	10.2728	11.0778	0.769302	0.000181837	0.00120039
Mitochondrial antige	12.5945	13.2315	0.767491	0.00195523	0.00570276
Fibronectin	10.692	11.3011	0.766162	0.0120218	0.0257609
Histone-total	12.2027	12.9276	0.762434	0.000346482	0.00165367
Nucleosome antigen	12.1375	12.856	0.761915	3.71691e-05	0.000433639
Prothrombin protien	6.69405	7.38162	0.757722	0.000343451	0.00165367
PL-12	12.0977	12.7735	0.757197	0.00379064	0.00970773
SRP54	11.3124	12.0159	0.753149	0.000428371	0.00195561
U1-snRNP-A	13.8261	14.6087	0.741601	0.00556679	0.0136327
Histone H3	12.0368	12.7859	0.735656	0.000104137	0.000907267
PM/Scl-100	8.85822	9.65311	0.733035	0.000319667	0.00165367
GP2	10.5812	11.2744	0.718371	0.000984423	0.00356429
Elastin	11.6305	12.3656	0.71543	0.000182916	0.00120039
Fibrinogen S	15.3663	16.1439	0.71021	0.000662466	0.00278236
Fibrinogen IV	14.5763	15.3363	0.692836	0.00188271	0.00564814
Thyroglobulin	13.4354	14.102	0.685125	0.00209187	0.00578017
Sm/RNP	9.10917	9.61051	0.618007	0.00586449	0.0139948
	EPS vs POS
ID	EP_mean	PS_mean	logFC	P.Value	adj.P.Val
POLB	16.2719	15.4933	-0.632381	0.0233569	0.0480877
Histone H2A	8.76774	7.85106	-0.953415	0.000243092	0.00141804
Collagen VI	8.07956	6.97794	-1.02346	0.000713163	0.00288008
