# Supplementary material for: Autoantibody profile in sarcoidosis, analysis from the GRADS sarcoidosis cohort
Source: PLoS One. 2022 Oct 20;17(10):e0274381. doi: 10.1371/journal.pone.0274381 (PMC9584415; doi:10.1371/journal.pone.0274381)
Supplement: S2 Table — (XLSX) [file pone.0274381.s002.xlsx]

## Sheet: IgM_comparisons
	EPS vs NC					POS vs NC					POS vs EPS					(POS+EPS) vs NC
ID	NC_mean	EP_mean	logFC	P.Value	adj.P.Val	NC_mean	PS_mean	logFC	P.Value	adj.P.Val	EP_mean	PS_mean	logFC	P.Value	adj.P.Val	NC_mean	SO_mean	logFC	P.Value	adj.P.Val
Aggrecan	4.32453	5.01764	0.686429	0.0155753	0.0391487	4.32453	5.08357	0.759035	0.00944219	0.0123679	5.01764	5.08357	0.072606	0.799045	0.816607	4.32453	5.05156	0.720483	0.00422092	0.00700975
AGTR1	7.63374	8.17445	0.546453	0.0338731	0.0732604	7.63374	8.30315	0.669407	0.0117208	0.0147302	8.17445	8.30315	0.122954	0.633536	0.662009	7.63374	8.24067	0.604122	0.0082297	0.0119588
AQP4	17.8906	17.3916	-0.612987	0.00419608	0.013937	17.8906	17.2151	-0.675537	0.00220307	0.00320134	17.3916	17.2151	-0.0625496	0.767879	0.793475	17.8906	17.3008	-0.642325	0.000727399	0.00155438
b2-glycoprotein I	10.1041	10.7855	0.719837	0.00356076	0.013246	10.1041	11.8699	1.76579	1.44165e-11	1.21885e-10	10.7855	11.8699	1.04596	3.29713e-05	0.000170352	10.1041	11.3435	1.21042	1.09843e-07	6.81028e-07
b2-microglobulin	17.4754	17.0473	-0.460688	0.0306987	0.0696337	17.4754	16.8241	-0.651306	0.00309708	0.00443121	17.0473	16.8241	-0.190618	0.367297	0.416568	17.4754	16.9324	-0.550093	0.00370786	0.00626965
BPI	9.76039	10.4893	0.712303	0.0026529	0.01028	9.76039	11.5652	1.80485	7.78136e-13	8.61974e-12	10.4893	11.5652	1.09255	6.17943e-06	5.22443e-05	9.76039	11.043	1.22474	2.6642e-08	2.06476e-07
Cardolipin	5.51223	5.4342	-0.378091	0.386753	0.4846	5.51223	3.36669	-2.14554	2.66505e-06	6.04512e-06	5.4342	3.36669	-1.76745	4.98596e-05	0.00024405	5.51223	4.37034	-1.20707	0.00247562	0.00442755
CENP-A	8.39995	8.78392	0.339123	0.225247	0.317393	8.39995	8.59221	0.192255	0.504039	0.52084	8.78392	8.59221	-0.146867	0.601947	0.64346	8.39995	8.68527	0.270238	0.275335	0.324128
CENP-B	12.0689	12.111	0.042489	0.864082	0.902918	12.0689	12.9564	0.887494	0.000577208	0.000909837	12.111	12.9564	0.845005	0.000775797	0.00184998	12.0689	12.546	0.438819	0.0503977	0.0660139
Chromatin	3.03676	4.69059	1.55829	4.45433e-09	2.07126e-07	3.03676	4.15325	1.11649	3.55222e-05	6.74197e-05	4.69059	4.15325	-0.441801	0.0899701	0.113071	3.03676	4.4141	1.35107	1.03475e-08	9.62322e-08
Collagen IV	6.73269	7.19034	0.432434	0.0543218	0.105248	6.73269	7.96606	1.23337	1.63394e-07	5.23988e-07	7.19034	7.96606	0.800931	0.000480727	0.00135478	6.73269	7.5895	0.808092	7.84308e-05	0.000214531
Collagen V	4.72435	4.55994	-0.177915	0.57997	0.675554	4.72435	5.4789	0.754549	0.0231351	0.0275842	4.55994	5.4789	0.932464	0.00381219	0.00681795	4.72435	5.0328	0.259435	0.368424	0.417847
complement C1q	17.193	16.4474	-0.769555	0.000325523	0.00241153	17.193	16.7904	-0.402617	0.0659181	0.0766298	16.4474	16.7904	0.366938	0.0825373	0.10515	17.193	16.6239	-0.597451	0.00166887	0.00330223
complement C3	10.6298	11.0615	0.41695	0.116933	0.194192	10.6298	11.5223	0.892443	0.00119746	0.00176767	11.0615	11.5223	0.475492	0.0780047	0.100756	10.6298	11.2986	0.639969	0.00705305	0.0105796
complement C3a	3.93632	4.99396	0.938837	0.000330011	0.00241153	3.93632	3.14663	-0.789695	0.00325956	0.00459302	4.99396	3.14663	-1.72853	1.77803e-10	8.26786e-09	3.93632	4.04339	0.128109	0.600154	0.634253
complement C4	7.71233	8.66106	0.82499	0.00394766	0.0135975	7.71233	9.00664	1.29431	1.31975e-05	2.66818e-05	8.66106	9.00664	0.469322	0.10546	0.13077	7.71233	8.83888	1.04511	4.4933e-05	0.000134799
complement C5	5.90577	6.47817	0.457616	0.138327	0.21998	5.90577	6.40223	0.496465	0.118487	0.13604	6.47817	6.40223	0.0388486	0.900314	0.9101	5.90577	6.43909	0.475837	0.0820641	0.103135
complement C6	9.29841	10.1276	0.760323	0.00240406	0.00972076	9.29841	10.5289	1.23052	2.31078e-06	5.37257e-06	10.1276	10.5289	0.470201	0.0634266	0.0842668	9.29841	10.3341	0.98086	1.26876e-05	4.21411e-05
complement C7	9.24644	9.71862	0.444172	0.0764039	0.129192	9.24644	10.5508	1.3044	6.5882e-07	1.75058e-06	9.71862	10.5508	0.860225	0.00076135	0.00184998	9.24644	10.1468	0.84764	0.000197684	0.000483805
complement C8	10.1118	10.2818	0.127896	0.597318	0.68581	10.1118	11.1115	0.999688	7.35979e-05	0.000129144	10.2818	11.1115	0.871791	0.000374057	0.00112217	10.1118	10.7087	0.53679	0.0144696	0.0197893
complement C9	10.607	11.1961	0.489422	0.052834	0.104544	10.607	11.5028	0.895751	0.000623254	0.000966044	11.1961	11.5028	0.406328	0.111274	0.136165	10.607	11.3539	0.680001	0.00257995	0.00452709
CRP antigen	17.164	16.7016	-0.491284	0.0572121	0.108586	17.164	16.4287	-0.735244	0.00585629	0.00800934	16.7016	16.4287	-0.243959	0.33988	0.3966	17.164	16.5612	-0.605708	0.00835968	0.0119608
dsDNA	6.11986	6.7222	0.657484	0.0394997	0.0816328	6.11986	6.93349	0.813637	0.0134753	0.0164895	6.7222	6.93349	0.156153	0.624425	0.659904	6.11986	6.83092	0.730724	0.00993536	0.0139998
EBNA1	14.954	14.5636	-0.392771	0.0651251	0.119858	14.954	15.071	0.117017	0.592753	0.599196	14.5636	15.071	0.509788	0.0172173	0.0262493	14.954	14.8247	-0.153667	0.418271	0.463086
Elastin	9.24822	9.76467	0.500577	0.0296345	0.0689001	9.24822	10.0346	0.786354	0.000957184	0.00143578	9.76467	10.0346	0.285777	0.218489	0.26389	9.24822	9.90355	0.634614	0.00196828	0.00373572
Entaktin EDTA	10.2057	9.72011	-0.653014	0.031693	0.0701773	10.2057	9.37893	-0.826746	0.00837167	0.0111224	9.72011	9.37893	-0.173733	0.565478	0.611506	10.2057	9.54455	-0.734499	0.00650443	0.0100819
Factor I	5.99795	7.16314	1.01419	0.000276904	0.00241153	5.99795	7.00815	1.0102	0.000432708	0.000693825	7.16314	7.00815	-0.00398822	0.988584	0.988584	5.99795	7.08339	1.01232	4.36594e-05	0.000134799
FactorB	9.80581	10.6251	0.813019	0.00204352	0.00904985	9.80581	10.8521	1.04632	0.000123421	0.000208694	10.6251	10.8521	0.233297	0.378972	0.424631	9.80581	10.7419	0.922441	8.54536e-05	0.000220755
FactorH	9.26997	10.0838	0.774639	0.0023938	0.00972076	9.26997	10.5119	1.24197	2.8224e-06	6.2496e-06	10.0838	10.5119	0.467334	0.0675485	0.088479	9.26997	10.3041	0.993831	1.39315e-05	4.46768e-05
Fibrinogen IV	9.55057	10.357	0.788833	0.00115729	0.00599835	9.55057	11.005	1.45447	1.04881e-08	4.24084e-08	10.357	11.005	0.665634	0.00661162	0.0113867	9.55057	10.6905	1.10103	5.4903e-07	2.83666e-06
Fibrinogen S	11.3925	11.718	0.320322	0.177758	0.266637	11.3925	12.5837	1.19116	1.65764e-06	4.05686e-06	11.718	12.5837	0.870842	0.000327952	0.00101665	11.3925	12.1635	0.728769	0.000752121	0.00155438
Fibronectin	7.57249	10.7877	3.10456	1.35494e-13	1.26009e-11	7.57249	11.6011	4.0286	7.11825e-20	3.30999e-18	10.7877	11.6011	0.924046	0.022954	0.0338844	7.57249	11.2062	3.53796	2.67612e-20	2.48879e-18
GBM (disso)	7.10936	7.62813	0.548093	0.0670172	0.119858	7.10936	8.76542	1.65607	1.31001e-07	4.3511e-07	7.62813	8.76542	1.10797	0.000277001	0.000888314	7.10936	8.21334	1.06776	9.13349e-05	0.000229572
Gliadin (IgG)	9.78576	9.95236	0.139738	0.520842	0.629069	9.78576	10.3683	0.582536	0.00967513	0.012497	9.95236	10.3683	0.442797	0.0445029	0.0627087	9.78576	10.1664	0.347422	0.0738452	0.0940768
Glycated Albumin	6.51179	6.64976	0.0640641	0.797541	0.842856	6.51179	7.15182	0.640034	0.0132218	0.0163951	6.64976	7.15182	0.57597	0.0217815	0.0326722	6.51179	6.90811	0.334209	0.134491	0.166769
GP2	10.9008	11.516	0.6115	0.0120527	0.0329676	10.9008	12.1061	1.20529	2.05408e-06	4.89819e-06	11.516	12.1061	0.593786	0.0159234	0.0250996	10.9008	11.8197	0.890002	4.94432e-05	0.000143694
Hemocyanin	4.36105	5.11945	0.765756	0.0107157	0.0301989	4.36105	6.24697	1.88592	2.34e-09	1.03629e-08	5.11945	6.24697	1.12017	0.000229856	0.000822178	4.36105	5.69963	1.29114	2.56223e-06	1.03603e-05
Heparan HSPG	5.54227	6.22286	0.684751	0.00393305	0.0135975	5.54227	7.349	1.80673	8.34168e-13	8.61974e-12	6.22286	7.349	1.12198	3.71898e-06	3.80705e-05	5.54227	6.80233	1.21099	4.21665e-08	3.01653e-07
Histone H1	5.35733	5.53097	0.162867	0.772004	0.825246	5.35733	8.21531	2.85798	1.21806e-06	3.0616e-06	5.53097	8.21531	2.69511	2.03394e-06	2.70224e-05	5.35733	6.91223	1.42695	0.00584995	0.00938009
Histone H2B	8.80826	9.70417	0.919184	0.000337096	0.00241153	8.80826	10.9293	2.12102	8.9167e-15	1.38209e-13	9.70417	10.9293	1.20184	3.80721e-06	3.80705e-05	8.80826	10.3346	1.48288	5.63291e-10	6.54826e-09
Histone H3	6.75285	7.98318	1.23926	3.20111e-06	4.25291e-05	6.75285	8.97883	2.22598	3.24283e-15	6.03166e-14	7.98318	8.97883	0.986726	0.00021903	0.000814793	6.75285	8.49551	1.70206	4.08651e-12	6.33409e-11
Histone H4	4.08262	5.5391	1.51521	5.75106e-07	1.33712e-05	4.08262	6.75777	2.67515	1.09945e-16	2.55621e-15	5.5391	6.75777	1.15994	0.00012346	0.000561984	4.08262	6.16618	2.05925	2.13079e-13	4.95408e-12
Histone-total	6.73747	6.65496	-0.0199286	0.968682	0.979211	6.73747	8.89138	2.15391	4.68828e-05	8.39045e-05	6.65496	8.89138	2.17384	2.00862e-05	0.000116751	6.73747	7.80574	0.999658	0.0310189	0.0418081
Intrinsic Factor	13.0875	13.3678	0.25023	0.259176	0.349324	13.0875	14.1194	1.03191	8.31297e-06	1.75706e-05	13.3678	14.1194	0.781678	0.000531954	0.00141348	13.0875	13.7546	0.616858	0.00217795	0.00405099
Jo-1	15.2131	14.9691	-0.27802	0.211129	0.302077	15.2131	15.5604	0.347361	0.129417	0.146778	14.9691	15.5604	0.625382	0.00537077	0.00942417	15.2131	15.2734	0.0153003	0.938722	0.947542
KU (P70/P80)	11.3972	11.8762	0.443255	0.0663632	0.119858	11.3972	12.7425	1.3453	1.08184e-07	3.72635e-07	11.8762	12.7425	0.90204	0.00024568	0.000846231	11.3972	12.322	0.866336	8.38843e-05	0.000220755
La/SSB	12.1548	12.4875	0.313948	0.184691	0.27241	12.1548	13.393	1.23815	5.92495e-07	1.62065e-06	12.4875	13.393	0.9242	0.0001269	0.000561984	12.1548	12.9534	0.747422	0.000540609	0.00119706
LC1	13.1133	13.3073	0.033706	0.903222	0.928031	13.1133	14.1727	1.05946	0.000238054	0.00039534	13.3073	14.1727	1.02576	0.000256203	0.00085096	13.1133	13.7526	0.514814	0.0405175	0.0538303
LKM1	8.27904	8.09609	-0.193876	0.333275	0.44278	8.27904	8.71568	0.436643	0.0348019	0.0409693	8.09609	8.71568	0.630518	0.00180998	0.00366147	8.27904	8.4149	0.101854	0.571528	0.610944
M2	10.1446	10.6664	0.473121	0.0444758	0.0899185	10.1446	11.183	1.03842	2.24186e-05	4.3436e-05	10.6664	11.183	0.565296	0.0171241	0.0262493	10.1446	10.9322	0.73826	0.000484897	0.00109989
Matrigel	7.37053	8.08375	0.662182	0.00710977	0.0206628	7.37053	8.80419	1.43365	2.6894e-08	1.04214e-07	8.08375	8.80419	0.771469	0.00189851	0.00375663	7.37053	8.45446	1.02402	4.56542e-06	1.69834e-05
MDA5	12.6899	12.5835	-0.132388	0.544957	0.649756	12.6899	13.3216	0.631723	0.00527442	0.00732121	12.5835	13.3216	0.764111	0.000580552	0.00149976	12.6899	12.9633	0.226	0.25219	0.304593
Mi-2	5.08957	5.91936	0.816365	0.000471313	0.00292214	5.08957	6.427	1.33743	4.03636e-08	1.50152e-07	5.91936	6.427	0.521063	0.0269738	0.0390547	5.08957	6.18057	1.06076	4.61927e-07	2.52701e-06
Mitochondrial antige	10.0926	10.4936	0.41749	0.0758654	0.129192	10.0926	11.302	1.20945	8.79248e-07	2.27139e-06	10.4936	11.302	0.791957	0.000881604	0.00204973	10.0926	10.9096	0.788939	0.000219572	0.000523594
MPO	11.3647	11.216	-0.15166	0.419342	0.513142	11.3647	11.881	0.516343	0.00787374	0.0106124	11.216	11.881	0.668003	0.000416249	0.00120972	11.3647	11.5582	0.161651	0.340238	0.390643
Muscarinic receptor	7.47748	8.03138	0.540598	0.0208384	0.0501671	7.47748	8.47792	1.00044	3.82977e-05	7.12338e-05	8.03138	8.47792	0.45984	0.0513664	0.0712996	7.47748	8.26115	0.756275	0.00030804	0.000716193
Myelin basic protein	2.46778	3.36957	0.958239	0.00194583	0.00904811	2.46778	6.78903	4.32125	3.17332e-34	2.95119e-32	3.36957	6.78903	3.36301	3.22977e-24	3.00368e-22	2.46778	5.1291	2.53558	2.08541e-14	6.46479e-13
Myosin	12.3283	12.7328	0.33104	0.130537	0.212981	12.3283	13.0834	0.755129	0.000875702	0.00133509	12.7328	13.0834	0.424089	0.0559132	0.0764695	12.3283	12.9132	0.529949	0.00677828	0.0103341
Nucleolin	8.3798	9.1741	0.726887	0.000629886	0.00366121	8.3798	9.77086	1.39106	4.78515e-10	2.47233e-09	9.1741	9.77086	0.664171	0.00200811	0.00389072	8.3798	9.48117	1.0384	8.11045e-08	5.38766e-07
Nucleosome antigen	10.9509	11.3123	0.316233	0.235668	0.327122	10.9509	12.0463	1.09544	7.89111e-05	0.000135902	11.3123	12.0463	0.779203	0.00357761	0.00652388	10.9509	11.69	0.6817	0.00457063	0.00745735
PCNA	16.1282	15.9734	-0.219185	0.338563	0.44347	16.1282	16.4719	0.343696	0.145388	0.157222	15.9734	16.4719	0.562881	0.014377	0.0230528	16.1282	16.2299	0.0448209	0.826562	0.863711
Peroxiredoxin 1	12.7678	13.2314	0.415475	0.0714846	0.125435	12.7678	13.3695	0.601693	0.0114401	0.0145743	13.2314	13.3695	0.186218	0.420029	0.465032	12.7678	13.3024	0.502816	0.0140704	0.0195305
PL-12	8.4006	8.99733	0.575652	0.0128698	0.0340028	8.4006	9.86409	1.46349	1.90188e-09	8.84375e-09	8.99733	9.86409	0.887838	0.000161026	0.000651106	8.4006	9.44333	0.992072	2.86573e-06	1.11047e-05
PL-7	14.5361	14.3044	-0.287421	0.187465	0.27241	14.5361	14.7998	0.263705	0.2401	0.253742	14.3044	14.7998	0.551126	0.0121003	0.0197426	14.5361	14.5593	-0.0289285	0.881904	0.911301
PM/Scl-100	6.53817	6.87476	0.315981	0.14962	0.231911	6.53817	8.11529	1.57712	1.374e-11	1.21885e-10	6.87476	8.11529	1.26114	2.51845e-08	7.80719e-07	6.53817	7.51309	0.907489	1.09293e-05	3.76455e-05
PM/Scl-75	4.43426	4.56195	0.141865	0.627559	0.711744	4.43426	6.03042	1.59616	2.02624e-07	6.07872e-07	4.56195	6.03042	1.45429	1.18951e-06	2.21249e-05	4.43426	5.31757	0.823967	0.00230071	0.00419542
POLB	13.6155	13.6637	0.00550593	0.979826	0.979826	13.6155	13.8764	0.260925	0.244997	0.256008	13.6637	13.8764	0.255419	0.241143	0.287516	13.6155	13.7732	0.125304	0.51682	0.565461
Prothrombin protien	6.15203	7.13397	0.929313	6.45252e-05	0.000750106	6.15203	7.70067	1.54864	2.15783e-10	1.25424e-09	7.13397	7.70067	0.61933	0.0082487	0.0136987	6.15203	7.42558	1.21979	7.37338e-09	7.61916e-08
Ribo phasphoprotein P0	11.9779	12.2032	0.210762	0.358746	0.461685	11.9779	12.9517	0.973843	4.69144e-05	8.39045e-05	12.2032	12.9517	0.763081	0.00100573	0.00222696	11.9779	12.5883	0.568667	0.00620145	0.00977517
Ribo phasphoprotein P1	11.0451	11.0345	-0.0249905	0.908074	0.928031	11.0451	11.8531	0.807953	0.000329419	0.000537474	11.0345	11.8531	0.832944	0.0001436	0.000607036	11.0451	11.4557	0.365682	0.0626397	0.0809096
Ribo phasphoprotein P2	5.07472	5.42247	0.303354	0.174402	0.265892	5.07472	6.06633	0.991607	2.04634e-05	4.04915e-05	5.42247	6.06633	0.688253	0.00232928	0.00442088	5.07472	5.75377	0.626162	0.00191551	0.00371129
Ro-52/SSA	11.5964	11.2969	-0.353511	0.139557	0.21998	11.5964	11.9665	0.370113	0.133077	0.149111	11.2969	11.9665	0.723624	0.00251145	0.00467129	11.5964	11.6415	-0.014112	0.947542	0.947542
Ro-60/SSA	9.07579	9.17191	0.076369	0.734275	0.794041	9.07579	10.155	1.07917	4.50521e-06	9.74383e-06	9.17191	10.155	1.0028	1.24891e-05	9.67902e-05	9.07579	9.67775	0.546711	0.00801714	0.0118348
Scl-70	11.4015	11.5455	0.105188	0.64911	0.727316	11.4015	12.6345	1.233	3.73434e-07	1.08529e-06	11.5455	12.6345	1.12782	1.92691e-06	2.70224e-05	11.4015	12.1059	0.634164	0.00295366	0.00508686
Sm	7.40244	8.57162	1.17135	9.35372e-07	1.73979e-05	7.40244	9.32629	1.92385	2.43465e-14	3.23461e-13	8.57162	9.32629	0.752507	0.00181105	0.00366147	7.40244	8.95995	1.52429	3.20666e-12	5.96439e-11
Sm/RNP	6.39408	6.66203	0.220921	0.362398	0.461685	6.39408	7.75267	1.35859	9.85914e-08	3.52654e-07	6.66203	7.75267	1.13767	4.09361e-06	3.80705e-05	6.39408	7.22323	0.754519	0.000739569	0.00155438
SmD	4.17791	5.5918	1.40193	2.09468e-06	3.24675e-05	4.17791	6.12776	1.94985	2.54203e-10	1.39064e-09	5.5918	6.12776	0.547924	0.0628169	0.0842668	4.17791	5.86758	1.65892	4.71309e-10	6.26167e-09
SmD1	8.34609	9.40385	1.11958	0.00116097	0.00599835	8.34609	10.5559	2.2098	1.03696e-09	5.07564e-09	9.40385	10.5559	1.09022	0.00149056	0.00315051	8.34609	9.99665	1.63092	2.01116e-07	1.16899e-06
SmD2	7.12831	7.97494	0.784419	0.0131624	0.0340028	7.12831	9.29366	2.16535	9.6832e-11	6.92721e-10	7.97494	9.29366	1.38093	1.46629e-05	0.000104896	7.12831	8.6535	1.43211	9.44451e-07	4.62284e-06
SmD3	4.01128	5.32054	1.34189	5.6213e-08	1.7426e-06	4.01128	6.2894	2.27812	5.08138e-18	1.57523e-16	5.32054	6.2894	0.936237	0.000179567	0.000695821	4.01128	5.81908	1.78101	7.45494e-15	3.46655e-13
SRP54	8.40132	8.95429	0.556914	0.0210378	0.0501671	8.40132	10.0252	1.62388	1.95918e-10	1.21469e-09	8.95429	10.0252	1.06696	1.61399e-05	0.000106816	8.40132	9.50534	1.05735	2.09127e-06	9.26135e-06
ssDNA	9.54157	10.4224	0.916107	0.00029684	0.00241153	9.54157	10.6881	1.14651	1.2007e-05	2.48145e-05	10.4224	10.6881	0.230406	0.360199	0.413562	9.54157	10.5591	1.02417	5.73336e-06	2.05078e-05
T1F1 GAMMA	14.3066	13.929	-0.419915	0.037597	0.0794664	14.3066	14.5567	0.250161	0.228027	0.243753	13.929	14.5567	0.670076	0.000986635	0.00222696	14.3066	14.252	-0.105632	0.560127	0.605718
Thyroglobulin	14.8854	14.31	-0.60344	0.0056585	0.0175413	14.8854	15.2166	0.331185	0.138691	0.153551	14.31	15.2166	0.934625	2.25333e-05	0.00012327	14.8854	14.7765	-0.165076	0.403208	0.451787
TNFa	8.08981	8.15569	-0.0891879	0.722933	0.794041	8.08981	8.14843	0.0586211	0.820957	0.820957	8.15569	8.14843	0.147809	0.556664	0.609056	8.08981	8.15196	-0.0198615	0.928996	0.947542
Topoisomerase I	11.6293	11.8665	0.194291	0.390806	0.4846	11.6293	12.8219	1.19257	5.07971e-07	1.43155e-06	11.8665	12.8219	0.998281	1.72284e-05	0.000106816	11.6293	12.3581	0.662511	0.00142935	0.00288977
TPO	9.85737	10.557	0.638248	0.00486188	0.0155916	9.85737	11.2388	1.38142	6.37724e-09	2.69583e-08	10.557	11.2388	0.743172	0.00128506	0.00277931	9.85737	10.9078	0.986816	1.71858e-06	7.99141e-06
TTG	15.0168	15.0048	-0.0755833	0.728469	0.794041	15.0168	15.5301	0.513228	0.0225679	0.0272573	15.0048	15.5301	0.588811	0.00735195	0.0124315	15.0168	15.2751	0.200585	0.303831	0.353204
U1-snRNP-A	9.82492	9.11266	-0.813725	0.00623613	0.0187084	9.82492	10.0213	0.196399	0.5193	0.530713	9.11266	10.0213	1.01012	0.000625838	0.00157305	9.82492	9.58022	-0.33995	0.202859	0.248235
U1-snRNP-BB	9.23658	9.43512	0.134787	0.581122	0.675554	9.23658	9.60418	0.3676	0.144472	0.157222	9.43512	9.60418	0.232813	0.341161	0.3966	9.23658	9.52211	0.243983	0.26045	0.310536
U1-snRNP-C	8.92282	9.20623	0.268384	0.250583	0.342709	8.92282	10.5015	1.57864	1.84465e-10	1.21469e-09	9.20623	10.5015	1.31025	5.47493e-08	1.27292e-06	8.92282	9.87271	0.882928	5.50595e-05	0.000155168
Vimentin	9.77886	10.71	0.929739	0.000466021	0.00292214	9.77886	11.6381	1.85922	3.2095e-11	2.48736e-10	10.71	11.6381	0.929481	0.000518067	0.00141348	9.77886	11.1875	1.36569	1.94798e-08	1.64693e-07
Vitronectin	10.7995	11.6544	0.781501	0.00128785	0.00630368	10.7995	12.1183	1.31881	1.89468e-07	5.87351e-07	11.6544	12.1183	0.537305	0.0272963	0.0390547	10.7995	11.8931	1.03351	2.26497e-06	9.57466e-06

## Sheet: IgM_DEP_list
	EPS vs NC							POS vs NC							POS vs EPS							(POS+EPS) vs NC
ID	NC_mean	EP_mean	logFC	P.Value	adj.P.Val		ID	NC_mean	PS_mean	logFC	P.Value	adj.P.Val		ID	EP_mean	PS_mean	logFC	P.Value	adj.P.Val		ID	NC_mean	SO_mean	logFC	P.Value	adj.P.Val
Fibronectin	7.57249	10.7877	3.10456	1.35494e-13	1.26009e-11		Myelin basic protein	2.46778	6.78903	4.32125	3.17332e-34	2.95119e-32		Myelin basic protein	3.36957	6.78903	3.36301	3.22977e-24	3.00368e-22		Fibronectin	7.57249	11.2062	3.53796	2.67612e-20	2.48879e-18
Chromatin	3.03676	4.69059	1.55829	4.45433e-09	2.07126e-07		Fibronectin	7.57249	11.6011	4.0286	7.11825e-20	3.30999e-18		Histone H1	5.53097	8.21531	2.69511	2.03394e-06	2.70224e-05		Myelin basic protein	2.46778	5.1291	2.53558	2.08541e-14	6.46479e-13
Histone H4	4.08262	5.5391	1.51521	5.75106e-07	1.33712e-05		Histone H1	5.35733	8.21531	2.85798	1.21806e-06	3.0616e-06		Histone-total	6.65496	8.89138	2.17384	2.00862e-05	0.000116751		Histone H4	4.08262	6.16618	2.05925	2.13079e-13	4.95408e-12
SmD	4.17791	5.5918	1.40193	2.09468e-06	3.24675e-05		Histone H4	4.08262	6.75777	2.67515	1.09945e-16	2.55621e-15		PM/Scl-75	4.56195	6.03042	1.45429	1.18951e-06	2.21249e-05		SmD3	4.01128	5.81908	1.78101	7.45494e-15	3.46655e-13
SmD3	4.01128	5.32054	1.34189	5.6213e-08	1.7426e-06		SmD3	4.01128	6.2894	2.27812	5.08138e-18	1.57523e-16		SmD2	7.97494	9.29366	1.38093	1.46629e-05	0.000104896		Histone H3	6.75285	8.49551	1.70206	4.08651e-12	6.33409e-11
Histone H3	6.75285	7.98318	1.23926	3.20111e-06	4.25291e-05		Histone H3	6.75285	8.97883	2.22598	3.24283e-15	6.03166e-14		U1-snRNP-C	9.20623	10.5015	1.31025	5.47493e-08	1.27292e-06		SmD	4.17791	5.86758	1.65892	4.71309e-10	6.26167e-09
Sm	7.40244	8.57162	1.17135	9.35372e-07	1.73979e-05		SmD1	8.34609	10.5559	2.2098	1.03696e-09	5.07564e-09		PM/Scl-100	6.87476	8.11529	1.26114	2.51845e-08	7.80719e-07		SmD1	8.34609	9.99665	1.63092	2.01116e-07	1.16899e-06
SmD1	8.34609	9.40385	1.11958	0.00116097	0.00599835		SmD2	7.12831	9.29366	2.16535	9.6832e-11	6.92721e-10		Histone H2B	9.70417	10.9293	1.20184	3.80721e-06	3.80705e-05		Sm	7.40244	8.95995	1.52429	3.20666e-12	5.96439e-11
Factor I	5.99795	7.16314	1.01419	0.000276904	0.00241153		Histone-total	6.73747	8.89138	2.15391	4.68828e-05	8.39045e-05		Histone H4	5.5391	6.75777	1.15994	0.00012346	0.000561984		Histone H2B	8.80826	10.3346	1.48288	5.63291e-10	6.54826e-09
Myelin basic protein	2.46778	3.36957	0.958239	0.00194583	0.00904811		Histone H2B	8.80826	10.9293	2.12102	8.9167e-15	1.38209e-13		Sm/RNP	6.66203	7.75267	1.13767	4.09361e-06	3.80705e-05		SmD2	7.12831	8.6535	1.43211	9.44451e-07	4.62284e-06
complement C3a	3.93632	4.99396	0.938837	0.000330011	0.00241153		SmD	4.17791	6.12776	1.94985	2.54203e-10	1.39064e-09		Scl-70	11.5455	12.6345	1.12782	1.92691e-06	2.70224e-05		Histone H1	5.35733	6.91223	1.42695	0.00584995	0.00938009
Vimentin	9.77886	10.71	0.929739	0.000466021	0.00292214		Sm	7.40244	9.32629	1.92385	2.43465e-14	3.23461e-13		Heparan HSPG	6.22286	7.349	1.12198	3.71898e-06	3.80705e-05		Vimentin	9.77886	11.1875	1.36569	1.94798e-08	1.64693e-07
Prothrombin protien	6.15203	7.13397	0.929313	6.45252e-05	0.000750106		Hemocyanin	4.36105	6.24697	1.88592	2.34e-09	1.03629e-08		Hemocyanin	5.11945	6.24697	1.12017	0.000229856	0.000822178		Chromatin	3.03676	4.4141	1.35107	1.03475e-08	9.62322e-08
Histone H2B	8.80826	9.70417	0.919184	0.000337096	0.00241153		Vimentin	9.77886	11.6381	1.85922	3.2095e-11	2.48736e-10		GBM (disso)	7.62813	8.76542	1.10797	0.000277001	0.000888314		Hemocyanin	4.36105	5.69963	1.29114	2.56223e-06	1.03603e-05
ssDNA	9.54157	10.4224	0.916107	0.00029684	0.00241153		Heparan HSPG	5.54227	7.349	1.80673	8.34168e-13	8.61974e-12		BPI	10.4893	11.5652	1.09255	6.17943e-06	5.22443e-05		BPI	9.76039	11.043	1.22474	2.6642e-08	2.06476e-07
complement C4	7.71233	8.66106	0.82499	0.00394766	0.0135975		BPI	9.76039	11.5652	1.80485	7.78136e-13	8.61974e-12		SmD1	9.40385	10.5559	1.09022	0.00149056	0.00315051		Prothrombin protien	6.15203	7.42558	1.21979	7.37338e-09	7.61916e-08
Mi-2	5.08957	5.91936	0.816365	0.000471313	0.00292214		b2-glycoprotein I	10.1041	11.8699	1.76579	1.44165e-11	1.21885e-10		SRP54	8.95429	10.0252	1.06696	1.61399e-05	0.000106816		Heparan HSPG	5.54227	6.80233	1.21099	4.21665e-08	3.01653e-07
FactorB	9.80581	10.6251	0.813019	0.00204352	0.00904985		GBM (disso)	7.10936	8.76542	1.65607	1.31001e-07	4.3511e-07		b2-glycoprotein I	10.7855	11.8699	1.04596	3.29713e-05	0.000170352		b2-glycoprotein I	10.1041	11.3435	1.21042	1.09843e-07	6.81028e-07
Fibrinogen IV	9.55057	10.357	0.788833	0.00115729	0.00599835		SRP54	8.40132	10.0252	1.62388	1.95918e-10	1.21469e-09		LC1	13.3073	14.1727	1.02576	0.000256203	0.00085096		Fibrinogen IV	9.55057	10.6905	1.10103	5.4903e-07	2.83666e-06
SmD2	7.12831	7.97494	0.784419	0.0131624	0.0340028		PM/Scl-75	4.43426	6.03042	1.59616	2.02624e-07	6.07872e-07		U1-snRNP-A	9.11266	10.0213	1.01012	0.000625838	0.00157305		GBM (disso)	7.10936	8.21334	1.06776	9.13349e-05	0.000229572
Vitronectin	10.7995	11.6544	0.781501	0.00128785	0.00630368		U1-snRNP-C	8.92282	10.5015	1.57864	1.84465e-10	1.21469e-09		Ro-60/SSA	9.17191	10.155	1.0028	1.24891e-05	9.67902e-05		Mi-2	5.08957	6.18057	1.06076	4.61927e-07	2.52701e-06
FactorH	9.26997	10.0838	0.774639	0.0023938	0.00972076		PM/Scl-100	6.53817	8.11529	1.57712	1.374e-11	1.21885e-10		Topoisomerase I	11.8665	12.8219	0.998281	1.72284e-05	0.000106816		SRP54	8.40132	9.50534	1.05735	2.09127e-06	9.26135e-06
Hemocyanin	4.36105	5.11945	0.765756	0.0107157	0.0301989		Prothrombin protien	6.15203	7.70067	1.54864	2.15783e-10	1.25424e-09		Histone H3	7.98318	8.97883	0.986726	0.00021903	0.000814793		complement C4	7.71233	8.83888	1.04511	4.4933e-05	0.000134799
complement C6	9.29841	10.1276	0.760323	0.00240406	0.00972076		PL-12	8.4006	9.86409	1.46349	1.90188e-09	8.84375e-09		SmD3	5.32054	6.2894	0.936237	0.000179567	0.000695821		Nucleolin	8.3798	9.48117	1.0384	8.11045e-08	5.38766e-07
Nucleolin	8.3798	9.1741	0.726887	0.000629886	0.00366121		Fibrinogen IV	9.55057	11.005	1.45447	1.04881e-08	4.24084e-08		Thyroglobulin	14.31	15.2166	0.934625	2.25333e-05	0.00012327		Vitronectin	10.7995	11.8931	1.03351	2.26497e-06	9.57466e-06
b2-glycoprotein I	10.1041	10.7855	0.719837	0.00356076	0.013246		Matrigel	7.37053	8.80419	1.43365	2.6894e-08	1.04214e-07		Collagen V	4.55994	5.4789	0.932464	0.00381219	0.00681795		ssDNA	9.54157	10.5591	1.02417	5.73336e-06	2.05078e-05
BPI	9.76039	10.4893	0.712303	0.0026529	0.01028		Nucleolin	8.3798	9.77086	1.39106	4.78515e-10	2.47233e-09		Vimentin	10.71	11.6381	0.929481	0.000518067	0.00141348		Matrigel	7.37053	8.45446	1.02402	4.56542e-06	1.69834e-05
Aggrecan	4.32453	5.01764	0.686429	0.0155753	0.0391487		TPO	9.85737	11.2388	1.38142	6.37724e-09	2.69583e-08		La/SSB	12.4875	13.393	0.9242	0.0001269	0.000561984		Factor I	5.99795	7.08339	1.01232	4.36594e-05	0.000134799
Heparan HSPG	5.54227	6.22286	0.684751	0.00393305	0.0135975		Sm/RNP	6.39408	7.75267	1.35859	9.85914e-08	3.52654e-07		Fibronectin	10.7877	11.6011	0.924046	0.022954	0.0338844		Histone-total	6.73747	7.80574	0.999658	0.0310189	0.0418081
Matrigel	7.37053	8.08375	0.662182	0.00710977	0.0206628		KU (P70/P80)	11.3972	12.7425	1.3453	1.08184e-07	3.72635e-07		KU (P70/P80)	11.8762	12.7425	0.90204	0.00024568	0.000846231		FactorH	9.26997	10.3041	0.993831	1.39315e-05	4.46768e-05
TPO	9.85737	10.557	0.638248	0.00486188	0.0155916		Mi-2	5.08957	6.427	1.33743	4.03636e-08	1.50152e-07		PL-12	8.99733	9.86409	0.887838	0.000161026	0.000651106		PL-12	8.4006	9.44333	0.992072	2.86573e-06	1.11047e-05
GP2	10.9008	11.516	0.6115	0.0120527	0.0329676		Vitronectin	10.7995	12.1183	1.31881	1.89468e-07	5.87351e-07		complement C8	10.2818	11.1115	0.871791	0.000374057	0.00112217		TPO	9.85737	10.9078	0.986816	1.71858e-06	7.99141e-06
Thyroglobulin	14.8854	14.31	-0.60344	0.0056585	0.0175413		complement C7	9.24644	10.5508	1.3044	6.5882e-07	1.75058e-06		Fibrinogen S	11.718	12.5837	0.870842	0.000327952	0.00101665		complement C6	9.29841	10.3341	0.98086	1.26876e-05	4.21411e-05
AQP4	17.8906	17.3916	-0.612987	0.00419608	0.013937		complement C4	7.71233	9.00664	1.29431	1.31975e-05	2.66818e-05		complement C7	9.71862	10.5508	0.860225	0.00076135	0.00184998		FactorB	9.80581	10.7419	0.922441	8.54536e-05	0.000220755
complement C1q	17.193	16.4474	-0.769555	0.000325523	0.00241153		FactorH	9.26997	10.5119	1.24197	2.8224e-06	6.2496e-06		CENP-B	12.111	12.9564	0.845005	0.000775797	0.00184998		PM/Scl-100	6.53817	7.51309	0.907489	1.09293e-05	3.76455e-05
U1-snRNP-A	9.82492	9.11266	-0.813725	0.00623613	0.0187084		La/SSB	12.1548	13.393	1.23815	5.92495e-07	1.62065e-06		Ribo phasphoprotein P1	11.0345	11.8531	0.832944	0.0001436	0.000607036		GP2	10.9008	11.8197	0.890002	4.94432e-05	0.000143694
							Collagen IV	6.73269	7.96606	1.23337	1.63394e-07	5.23988e-07		Collagen IV	7.19034	7.96606	0.800931	0.000480727	0.00135478		U1-snRNP-C	8.92282	9.87271	0.882928	5.50595e-05	0.000155168
							Scl-70	11.4015	12.6345	1.233	3.73434e-07	1.08529e-06		Mitochondrial antige	10.4936	11.302	0.791957	0.000881604	0.00204973		KU (P70/P80)	11.3972	12.322	0.866336	8.38843e-05	0.000220755
							complement C6	9.29841	10.5289	1.23052	2.31078e-06	5.37257e-06		Intrinsic Factor	13.3678	14.1194	0.781678	0.000531954	0.00141348		complement C7	9.24644	10.1468	0.84764	0.000197684	0.000483805
							Mitochondrial antige	10.0926	11.302	1.20945	8.79248e-07	2.27139e-06		Nucleosome antigen	11.3123	12.0463	0.779203	0.00357761	0.00652388		PM/Scl-75	4.43426	5.31757	0.823967	0.00230071	0.00419542
							GP2	10.9008	12.1061	1.20529	2.05408e-06	4.89819e-06		Matrigel	8.08375	8.80419	0.771469	0.00189851	0.00375663		Collagen IV	6.73269	7.5895	0.808092	7.84308e-05	0.000214531
							Topoisomerase I	11.6293	12.8219	1.19257	5.07971e-07	1.43155e-06		MDA5	12.5835	13.3216	0.764111	0.000580552	0.00149976		Mitochondrial antige	10.0926	10.9096	0.788939	0.000219572	0.000523594
							Fibrinogen S	11.3925	12.5837	1.19116	1.65764e-06	4.05686e-06		Ribo phasphoprotein P0	12.2032	12.9517	0.763081	0.00100573	0.00222696		Muscarinic receptor	7.47748	8.26115	0.756275	0.00030804	0.000716193
							ssDNA	9.54157	10.6881	1.14651	1.2007e-05	2.48145e-05		Sm	8.57162	9.32629	0.752507	0.00181105	0.00366147		Sm/RNP	6.39408	7.22323	0.754519	0.000739569	0.00155438
							Chromatin	3.03676	4.15325	1.11649	3.55222e-05	6.74197e-05		TPO	10.557	11.2388	0.743172	0.00128506	0.00277931		La/SSB	12.1548	12.9534	0.747422	0.000540609	0.00119706
							Nucleosome antigen	10.9509	12.0463	1.09544	7.89111e-05	0.000135902		Ro-52/SSA	11.2969	11.9665	0.723624	0.00251145	0.00467129		M2	10.1446	10.9322	0.73826	0.000484897	0.00109989
							Ro-60/SSA	9.07579	10.155	1.07917	4.50521e-06	9.74383e-06		Ribo phasphoprotein P2	5.42247	6.06633	0.688253	0.00232928	0.00442088		dsDNA	6.11986	6.83092	0.730724	0.00993536	0.0139998
							LC1	13.1133	14.1727	1.05946	0.000238054	0.00039534		T1F1 GAMMA	13.929	14.5567	0.670076	0.000986635	0.00222696		Fibrinogen S	11.3925	12.1635	0.728769	0.000752121	0.00155438
							FactorB	9.80581	10.8521	1.04632	0.000123421	0.000208694		MPO	11.216	11.881	0.668003	0.000416249	0.00120972		Aggrecan	4.32453	5.05156	0.720483	0.00422092	0.00700975
							M2	10.1446	11.183	1.03842	2.24186e-05	4.3436e-05		Fibrinogen IV	10.357	11.005	0.665634	0.00661162	0.0113867		Nucleosome antigen	10.9509	11.69	0.6817	0.00457063	0.00745735
							Intrinsic Factor	13.0875	14.1194	1.03191	8.31297e-06	1.75706e-05		Nucleolin	9.1741	9.77086	0.664171	0.00200811	0.00389072		complement C9	10.607	11.3539	0.680001	0.00257995	0.00452709
							Factor I	5.99795	7.00815	1.0102	0.000432708	0.000693825		LKM1	8.09609	8.71568	0.630518	0.00180998	0.00366147		Topoisomerase I	11.6293	12.3581	0.662511	0.00142935	0.00288977
							Muscarinic receptor	7.47748	8.47792	1.00044	3.82977e-05	7.12338e-05		Jo-1	14.9691	15.5604	0.625382	0.00537077	0.00942417		complement C3	10.6298	11.2986	0.639969	0.00705305	0.0105796
							complement C8	10.1118	11.1115	0.999688	7.35979e-05	0.000129144		Prothrombin protien	7.13397	7.70067	0.61933	0.0082487	0.0136987		Elastin	9.24822	9.90355	0.634614	0.00196828	0.00373572
							Ribo phasphoprotein P2	5.07472	6.06633	0.991607	2.04634e-05	4.04915e-05		GP2	11.516	12.1061	0.593786	0.0159234	0.0250996		Scl-70	11.4015	12.1059	0.634164	0.00295366	0.00508686
							Ribo phasphoprotein P0	11.9779	12.9517	0.973843	4.69144e-05	8.39045e-05		TTG	15.0048	15.5301	0.588811	0.00735195	0.0124315		Ribo phasphoprotein P2	5.07472	5.75377	0.626162	0.00191551	0.00371129
							complement C9	10.607	11.5028	0.895751	0.000623254	0.000966044		complement C3a	4.99396	3.14663	-1.72853	1.77803e-10	8.26786e-09		Intrinsic Factor	13.0875	13.7546	0.616858	0.00217795	0.00405099
							complement C3	10.6298	11.5223	0.892443	0.00119746	0.00176767		Cardolipin	5.4342	3.36669	-1.76745	4.98596e-05	0.00024405		AGTR1	7.63374	8.24067	0.604122	0.0082297	0.0119588
							CENP-B	12.0689	12.9564	0.887494	0.000577208	0.000909837									complement C1q	17.193	16.6239	-0.597451	0.00166887	0.00330223
							dsDNA	6.11986	6.93349	0.813637	0.0134753	0.0164895									CRP antigen	17.164	16.5612	-0.605708	0.00835968	0.0119608
							Ribo phasphoprotein P1	11.0451	11.8531	0.807953	0.000329419	0.000537474									AQP4	17.8906	17.3008	-0.642325	0.000727399	0.00155438
							Elastin	9.24822	10.0346	0.786354	0.000957184	0.00143578									Entaktin EDTA	10.2057	9.54455	-0.734499	0.00650443	0.0100819
							Aggrecan	4.32453	5.08357	0.759035	0.00944219	0.0123679									Cardolipin	5.51223	4.37034	-1.20707	0.00247562	0.00442755
							Myosin	12.3283	13.0834	0.755129	0.000875702	0.00133509
							Collagen V	4.72435	5.4789	0.754549	0.0231351	0.0275842
							AGTR1	7.63374	8.30315	0.669407	0.0117208	0.0147302
							Glycated Albumin	6.51179	7.15182	0.640034	0.0132218	0.0163951
							MDA5	12.6899	13.3216	0.631723	0.00527442	0.00732121
							Peroxiredoxin 1	12.7678	13.3695	0.601693	0.0114401	0.0145743
							b2-microglobulin	17.4754	16.8241	-0.651306	0.00309708	0.00443121
							AQP4	17.8906	17.2151	-0.675537	0.00220307	0.00320134
							CRP antigen	17.164	16.4287	-0.735244	0.00585629	0.00800934
							complement C3a	3.93632	3.14663	-0.789695	0.00325956	0.00459302
							Entaktin EDTA	10.2057	9.37893	-0.826746	0.00837167	0.0111224
							Cardolipin	5.51223	3.36669	-2.14554	2.66505e-06	6.04512e-06

## Sheet: suppl
	Sarcoidosis vs Normal Control
ID	NC_mean	SO_mean	logFC	P.Value	adj.P.Val
Fibronectin	7.57249	11.2062	3.53796	2.67612e-20	2.48879e-18
Myelin basic protein	2.46778	5.1291	2.53558	2.08541e-14	6.46479e-13
Histone H4	4.08262	6.16618	2.05925	2.13079e-13	4.95408e-12
SmD3	4.01128	5.81908	1.78101	7.45494e-15	3.46655e-13
Histone H3	6.75285	8.49551	1.70206	4.08651e-12	6.33409e-11
SmD	4.17791	5.86758	1.65892	4.71309e-10	6.26167e-09
SmD1	8.34609	9.99665	1.63092	2.01116e-07	1.16899e-06
Sm	7.40244	8.95995	1.52429	3.20666e-12	5.96439e-11
Histone H2B	8.80826	10.3346	1.48288	5.63291e-10	6.54826e-09
SmD2	7.12831	8.6535	1.43211	9.44451e-07	4.62284e-06
Histone H1	5.35733	6.91223	1.42695	0.00584995	0.00938009
Vimentin	9.77886	11.1875	1.36569	1.94798e-08	1.64693e-07
Chromatin	3.03676	4.4141	1.35107	1.03475e-08	9.62322e-08
Hemocyanin	4.36105	5.69963	1.29114	2.56223e-06	1.03603e-05
BPI	9.76039	11.043	1.22474	2.6642e-08	2.06476e-07
Prothrombin protien	6.15203	7.42558	1.21979	7.37338e-09	7.61916e-08
Heparan HSPG	5.54227	6.80233	1.21099	4.21665e-08	3.01653e-07
b2-glycoprotein I	10.1041	11.3435	1.21042	1.09843e-07	6.81028e-07
Fibrinogen IV	9.55057	10.6905	1.10103	5.4903e-07	2.83666e-06
GBM (disso)	7.10936	8.21334	1.06776	9.13349e-05	0.000229572
Mi-2	5.08957	6.18057	1.06076	4.61927e-07	2.52701e-06
SRP54	8.40132	9.50534	1.05735	2.09127e-06	9.26135e-06
complement C4	7.71233	8.83888	1.04511	4.4933e-05	0.000134799
Nucleolin	8.3798	9.48117	1.0384	8.11045e-08	5.38766e-07
Vitronectin	10.7995	11.8931	1.03351	2.26497e-06	9.57466e-06
ssDNA	9.54157	10.5591	1.02417	5.73336e-06	2.05078e-05
Matrigel	7.37053	8.45446	1.02402	4.56542e-06	1.69834e-05
Factor I	5.99795	7.08339	1.01232	4.36594e-05	0.000134799
Histone-total	6.73747	7.80574	0.999658	0.0310189	0.0418081
FactorH	9.26997	10.3041	0.993831	1.39315e-05	4.46768e-05
PL-12	8.4006	9.44333	0.992072	2.86573e-06	1.11047e-05
TPO	9.85737	10.9078	0.986816	1.71858e-06	7.99141e-06
complement C6	9.29841	10.3341	0.98086	1.26876e-05	4.21411e-05
FactorB	9.80581	10.7419	0.922441	8.54536e-05	0.000220755
PM/Scl-100	6.53817	7.51309	0.907489	1.09293e-05	3.76455e-05
GP2	10.9008	11.8197	0.890002	4.94432e-05	0.000143694
U1-snRNP-C	8.92282	9.87271	0.882928	5.50595e-05	0.000155168
KU (P70/P80)	11.3972	12.322	0.866336	8.38843e-05	0.000220755
complement C7	9.24644	10.1468	0.84764	0.000197684	0.000483805
PM/Scl-75	4.43426	5.31757	0.823967	0.00230071	0.00419542
Collagen IV	6.73269	7.5895	0.808092	7.84308e-05	0.000214531
Mitochondrial antige	10.0926	10.9096	0.788939	0.000219572	0.000523594
Muscarinic receptor	7.47748	8.26115	0.756275	0.00030804	0.000716193
Sm/RNP	6.39408	7.22323	0.754519	0.000739569	0.00155438
La/SSB	12.1548	12.9534	0.747422	0.000540609	0.00119706
M2	10.1446	10.9322	0.73826	0.000484897	0.00109989
dsDNA	6.11986	6.83092	0.730724	0.00993536	0.0139998
Fibrinogen S	11.3925	12.1635	0.728769	0.000752121	0.00155438
Aggrecan	4.32453	5.05156	0.720483	0.00422092	0.00700975
Nucleosome antigen	10.9509	11.69	0.6817	0.00457063	0.00745735
complement C9	10.607	11.3539	0.680001	0.00257995	0.00452709
Topoisomerase I	11.6293	12.3581	0.662511	0.00142935	0.00288977
complement C3	10.6298	11.2986	0.639969	0.00705305	0.0105796
Elastin	9.24822	9.90355	0.634614	0.00196828	0.00373572
Scl-70	11.4015	12.1059	0.634164	0.00295366	0.00508686
Ribo phasphoprotein P2	5.07472	5.75377	0.626162	0.00191551	0.00371129
Intrinsic Factor	13.0875	13.7546	0.616858	0.00217795	0.00405099
AGTR1	7.63374	8.24067	0.604122	0.0082297	0.0119588
	POS vs NC
ID	NC_mean	PS_mean	logFC	P.Value	adj.P.Val
Myelin basic protein	2.46778	6.78903	4.32125	3.17332e-34	2.95119e-32
Fibronectin	7.57249	11.6011	4.0286	7.11825e-20	3.30999e-18
Histone H1	5.35733	8.21531	2.85798	1.21806e-06	3.0616e-06
Histone H4	4.08262	6.75777	2.67515	1.09945e-16	2.55621e-15
SmD3	4.01128	6.2894	2.27812	5.08138e-18	1.57523e-16
Histone H3	6.75285	8.97883	2.22598	3.24283e-15	6.03166e-14
SmD1	8.34609	10.5559	2.2098	1.03696e-09	5.07564e-09
SmD2	7.12831	9.29366	2.16535	9.6832e-11	6.92721e-10
Histone-total	6.73747	8.89138	2.15391	4.68828e-05	8.39045e-05
Histone H2B	8.80826	10.9293	2.12102	8.9167e-15	1.38209e-13
SmD	4.17791	6.12776	1.94985	2.54203e-10	1.39064e-09
Sm	7.40244	9.32629	1.92385	2.43465e-14	3.23461e-13
Hemocyanin	4.36105	6.24697	1.88592	2.34e-09	1.03629e-08
Vimentin	9.77886	11.6381	1.85922	3.2095e-11	2.48736e-10
Heparan HSPG	5.54227	7.349	1.80673	8.34168e-13	8.61974e-12
BPI	9.76039	11.5652	1.80485	7.78136e-13	8.61974e-12
b2-glycoprotein I	10.1041	11.8699	1.76579	1.44165e-11	1.21885e-10
GBM (disso)	7.10936	8.76542	1.65607	1.31001e-07	4.3511e-07
SRP54	8.40132	10.0252	1.62388	1.95918e-10	1.21469e-09
PM/Scl-75	4.43426	6.03042	1.59616	2.02624e-07	6.07872e-07
U1-snRNP-C	8.92282	10.5015	1.57864	1.84465e-10	1.21469e-09
PM/Scl-100	6.53817	8.11529	1.57712	1.374e-11	1.21885e-10
Prothrombin protien	6.15203	7.70067	1.54864	2.15783e-10	1.25424e-09
PL-12	8.4006	9.86409	1.46349	1.90188e-09	8.84375e-09
Fibrinogen IV	9.55057	11.005	1.45447	1.04881e-08	4.24084e-08
Matrigel	7.37053	8.80419	1.43365	2.6894e-08	1.04214e-07
Nucleolin	8.3798	9.77086	1.39106	4.78515e-10	2.47233e-09
TPO	9.85737	11.2388	1.38142	6.37724e-09	2.69583e-08
Sm/RNP	6.39408	7.75267	1.35859	9.85914e-08	3.52654e-07
KU (P70/P80)	11.3972	12.7425	1.3453	1.08184e-07	3.72635e-07
Mi-2	5.08957	6.427	1.33743	4.03636e-08	1.50152e-07
Vitronectin	10.7995	12.1183	1.31881	1.89468e-07	5.87351e-07
complement C7	9.24644	10.5508	1.3044	6.5882e-07	1.75058e-06
complement C4	7.71233	9.00664	1.29431	1.31975e-05	2.66818e-05
FactorH	9.26997	10.5119	1.24197	2.8224e-06	6.2496e-06
La/SSB	12.1548	13.393	1.23815	5.92495e-07	1.62065e-06
Collagen IV	6.73269	7.96606	1.23337	1.63394e-07	5.23988e-07
Scl-70	11.4015	12.6345	1.233	3.73434e-07	1.08529e-06
complement C6	9.29841	10.5289	1.23052	2.31078e-06	5.37257e-06
Mitochondrial antige	10.0926	11.302	1.20945	8.79248e-07	2.27139e-06
GP2	10.9008	12.1061	1.20529	2.05408e-06	4.89819e-06
Topoisomerase I	11.6293	12.8219	1.19257	5.07971e-07	1.43155e-06
Fibrinogen S	11.3925	12.5837	1.19116	1.65764e-06	4.05686e-06
ssDNA	9.54157	10.6881	1.14651	1.2007e-05	2.48145e-05
Chromatin	3.03676	4.15325	1.11649	3.55222e-05	6.74197e-05
Nucleosome antigen	10.9509	12.0463	1.09544	7.89111e-05	0.000135902
Ro-60/SSA	9.07579	10.155	1.07917	4.50521e-06	9.74383e-06
LC1	13.1133	14.1727	1.05946	0.000238054	0.00039534
FactorB	9.80581	10.8521	1.04632	0.000123421	0.000208694
M2	10.1446	11.183	1.03842	2.24186e-05	4.3436e-05
Intrinsic Factor	13.0875	14.1194	1.03191	8.31297e-06	1.75706e-05
Factor I	5.99795	7.00815	1.0102	0.000432708	0.000693825
Muscarinic receptor	7.47748	8.47792	1.00044	3.82977e-05	7.12338e-05
complement C8	10.1118	11.1115	0.999688	7.35979e-05	0.000129144
Ribo phasphoprotein P2	5.07472	6.06633	0.991607	2.04634e-05	4.04915e-05
Ribo phasphoprotein P0	11.9779	12.9517	0.973843	4.69144e-05	8.39045e-05
complement C9	10.607	11.5028	0.895751	0.000623254	0.000966044
complement C3	10.6298	11.5223	0.892443	0.00119746	0.00176767
CENP-B	12.0689	12.9564	0.887494	0.000577208	0.000909837
dsDNA	6.11986	6.93349	0.813637	0.0134753	0.0164895
Ribo phasphoprotein P1	11.0451	11.8531	0.807953	0.000329419	0.000537474
Elastin	9.24822	10.0346	0.786354	0.000957184	0.00143578
Aggrecan	4.32453	5.08357	0.759035	0.00944219	0.0123679
Myosin	12.3283	13.0834	0.755129	0.000875702	0.00133509
Collagen V	4.72435	5.4789	0.754549	0.0231351	0.0275842
AGTR1	7.63374	8.30315	0.669407	0.0117208	0.0147302
Glycated Albumin	6.51179	7.15182	0.640034	0.0132218	0.0163951
MDA5	12.6899	13.3216	0.631723	0.00527442	0.00732121
Peroxiredoxin 1	12.7678	13.3695	0.601693	0.0114401	0.0145743
	POS vs EPS
ID	EP_mean	PS_mean	logFC	P.Value	adj.P.Val
Myelin basic protein	3.36957	6.78903	3.36301	3.22977e-24	3.00368e-22
Histone H1	5.53097	8.21531	2.69511	2.03394e-06	2.70224e-05
Histone-total	6.65496	8.89138	2.17384	2.00862e-05	0.000116751
PM/Scl-75	4.56195	6.03042	1.45429	1.18951e-06	2.21249e-05
SmD2	7.97494	9.29366	1.38093	1.46629e-05	0.000104896
U1-snRNP-C	9.20623	10.5015	1.31025	5.47493e-08	1.27292e-06
PM/Scl-100	6.87476	8.11529	1.26114	2.51845e-08	7.80719e-07
Histone H2B	9.70417	10.9293	1.20184	3.80721e-06	3.80705e-05
Histone H4	5.5391	6.75777	1.15994	0.00012346	0.000561984
Sm/RNP	6.66203	7.75267	1.13767	4.09361e-06	3.80705e-05
Scl-70	11.5455	12.6345	1.12782	1.92691e-06	2.70224e-05
Heparan HSPG	6.22286	7.349	1.12198	3.71898e-06	3.80705e-05
Hemocyanin	5.11945	6.24697	1.12017	0.000229856	0.000822178
GBM (disso)	7.62813	8.76542	1.10797	0.000277001	0.000888314
BPI	10.4893	11.5652	1.09255	6.17943e-06	5.22443e-05
SmD1	9.40385	10.5559	1.09022	0.00149056	0.00315051
SRP54	8.95429	10.0252	1.06696	1.61399e-05	0.000106816
b2-glycoprotein I	10.7855	11.8699	1.04596	3.29713e-05	0.000170352
LC1	13.3073	14.1727	1.02576	0.000256203	0.00085096
U1-snRNP-A	9.11266	10.0213	1.01012	0.000625838	0.00157305
Ro-60/SSA	9.17191	10.155	1.0028	1.24891e-05	9.67902e-05
Topoisomerase I	11.8665	12.8219	0.998281	1.72284e-05	0.000106816
Histone H3	7.98318	8.97883	0.986726	0.00021903	0.000814793
SmD3	5.32054	6.2894	0.936237	0.000179567	0.000695821
Thyroglobulin	14.31	15.2166	0.934625	2.25333e-05	0.00012327
Collagen V	4.55994	5.4789	0.932464	0.00381219	0.00681795
Vimentin	10.71	11.6381	0.929481	0.000518067	0.00141348
La/SSB	12.4875	13.393	0.9242	0.0001269	0.000561984
Fibronectin	10.7877	11.6011	0.924046	0.022954	0.0338844
KU (P70/P80)	11.8762	12.7425	0.90204	0.00024568	0.000846231
PL-12	8.99733	9.86409	0.887838	0.000161026	0.000651106
complement C8	10.2818	11.1115	0.871791	0.000374057	0.00112217
Fibrinogen S	11.718	12.5837	0.870842	0.000327952	0.00101665
complement C7	9.71862	10.5508	0.860225	0.00076135	0.00184998
CENP-B	12.111	12.9564	0.845005	0.000775797	0.00184998
Ribo phasphoprotein P1	11.0345	11.8531	0.832944	0.0001436	0.000607036
Collagen IV	7.19034	7.96606	0.800931	0.000480727	0.00135478
Mitochondrial antige	10.4936	11.302	0.791957	0.000881604	0.00204973
Intrinsic Factor	13.3678	14.1194	0.781678	0.000531954	0.00141348
Nucleosome antigen	11.3123	12.0463	0.779203	0.00357761	0.00652388
Matrigel	8.08375	8.80419	0.771469	0.00189851	0.00375663
MDA5	12.5835	13.3216	0.764111	0.000580552	0.00149976
Ribo phasphoprotein P0	12.2032	12.9517	0.763081	0.00100573	0.00222696
Sm	8.57162	9.32629	0.752507	0.00181105	0.00366147
TPO	10.557	11.2388	0.743172	0.00128506	0.00277931
Ro-52/SSA	11.2969	11.9665	0.723624	0.00251145	0.00467129
Ribo phasphoprotein P2	5.42247	6.06633	0.688253	0.00232928	0.00442088
T1F1 GAMMA	13.929	14.5567	0.670076	0.000986635	0.00222696
MPO	11.216	11.881	0.668003	0.000416249	0.00120972
Fibrinogen IV	10.357	11.005	0.665634	0.00661162	0.0113867
Nucleolin	9.1741	9.77086	0.664171	0.00200811	0.00389072
LKM1	8.09609	8.71568	0.630518	0.00180998	0.00366147
Jo-1	14.9691	15.5604	0.625382	0.00537077	0.00942417
Prothrombin protien	7.13397	7.70067	0.61933	0.0082487	0.0136987
GP2	11.516	12.1061	0.593786	0.0159234	0.0250996
TTG	15.0048	15.5301	0.588811	0.00735195	0.0124315
	EPS vs POS
ID	EP_mean	PS_mean	logFC	P.Value	adj.P.Val
complement C3a	4.99396	3.14663	-1.72853	1.77803e-10	8.26786e-09
Cardolipin	5.4342	3.36669	-1.76745	4.98596e-05	0.00024405
