# Supplementary material for: Autoantibody profile in sarcoidosis, analysis from the GRADS sarcoidosis cohort
Source: PLoS One. 2022 Oct 20;17(10):e0274381. doi: 10.1371/journal.pone.0274381 (PMC9584415; doi:10.1371/journal.pone.0274381)
Supplement: S3 Table — (XLSX) [file pone.0274381.s003.xlsx]

## Sheet: Filtered_IgG
IgG autoantobody list (n=105)
Aggrecan
AGTR1
Alpha Fodrin (SPTAN1)
alpha-actinin
AQP4
b2-glycoprotein I
b2-microglobulin
BPI
CENP-A
CENP-B
Chromatin
Collagen IV
Collagen V
Collagen VI
complement C1q
complement C3
complement C3a
complement C4
complement C5
complement C6
complement C7
complement C8
complement C9
CRP antigen
Cytochrome C
dsDNA
EBNA1
Elastin
Entaktin EDTA
Factor I
Factor P
FactorB
FactorH
Fibrinogen IV
Fibrinogen S
Fibronectin
GBM (disso)
Gliadin (IgG)
Glycated Albumin
GP2
Hemocyanin
Heparan HSPG
Heparin
Histone H1
Histone H2A
Histone H2B
Histone H3
Histone H4
Histone-total
Intrinsic Factor
Jo-1
KU (P70/P80)
La/SSB
Laminin
LC1
LKM1
LPS
M2
Matrigel
MDA5
Mi-2
Mitochondrial antige
MPO
Muscarinic receptor
Myelin basic protein
Myosin
Nucleolin
Nucleosome antigen
PCNA
Peroxiredoxin 1
PL-12
PL-7
PM/Scl-100
PM/Scl-75
POLB
PR3
Proteoglycan
Prothrombin protien
Ribo phasphoprotein P0
Ribo phasphoprotein P1
Ribo phasphoprotein P2
Ro-52/SSA
Ro-60/SSA
Scl-70
Sm
Sm/RNP
SmD
SmD1
SmD2
SmD3
SRP54
ssDNA
ssRNA
T1F1 GAMMA
Thyroglobulin
TNFa
Topoisomerase I
TPO
TTG
U1-snRNP-68
U1-snRNP-A
U1-snRNP-BB
U1-snRNP-C
Vimentin
Vitronectin

## Sheet: Filtered_IgM
IgM autoantobody list (n=93)
Aggrecan
AGTR1
AQP4
b2-glycoprotein I
b2-microglobulin
BPI
Cardolipin
CENP-A
CENP-B
Chromatin
Collagen IV
Collagen V
complement C1q
complement C3
complement C3a
complement C4
complement C5
complement C6
complement C7
complement C8
complement C9
CRP antigen
dsDNA
EBNA1
Elastin
Entaktin EDTA
Factor I
FactorB
FactorH
Fibrinogen IV
Fibrinogen S
Fibronectin
GBM (disso)
Gliadin (IgG)
Glycated Albumin
GP2
Hemocyanin
Heparan HSPG
Histone H1
Histone H2B
Histone H3
Histone H4
Histone-total
Intrinsic Factor
Jo-1
KU (P70/P80)
La/SSB
LC1
LKM1
M2
Matrigel
MDA5
Mi-2
Mitochondrial antige
MPO
Muscarinic receptor
Myelin basic protein
Myosin
Nucleolin
Nucleosome antigen
PCNA
Peroxiredoxin 1
PL-12
PL-7
PM/Scl-100
PM/Scl-75
POLB
Prothrombin protien
Ribo phasphoprotein P0
Ribo phasphoprotein P1
Ribo phasphoprotein P2
Ro-52/SSA
Ro-60/SSA
Scl-70
Sm
Sm/RNP
SmD
SmD1
SmD2
SmD3
SRP54
ssDNA
T1F1 GAMMA
Thyroglobulin
TNFa
Topoisomerase I
TPO
TTG
U1-snRNP-A
U1-snRNP-BB
U1-snRNP-C
Vimentin
Vitronectin
